# Supplementary material for: Metabolic and inflammatory perturbation of diabetes associated gut dysbiosis in people living with and without HIV infection
Source: Genome Med. 2024 Apr 20;16:59. doi: 10.1186/s13073-024-01336-1 (PMC11032597; doi:10.1186/s13073-024-01336-1)
Supplement: Supplementary file 3 — Additional file 3: Table S1. Population characteristics in 493 WIHS women. [file 13073_2024_1336_MOESM3_ESM.xlsx]

## Sheet: Sheet1
Table S1. Population characteristics in 493 WIHS women
Characteristics	Overall (N=493)	Non-diabetes (N = 347)	Diabetes (N = 146)	P-value
Age at visit (yrs)	53.2 (8.5)	52.4 (8.8)	55.0 (7.2)	<0.001
Body mass index (kg/m2)	31.3 (7.7)	30.3 (7.5)	33.8 (7.8)	<0.001
Study sites (n,%)				0.054
Bronx	213 (43.2%)	138 (39.8%)	75 (51.4%)
Brooklyn	137 (27.8%)	104 (30.0%)	33 (22.6%)
Chicago	143 (29.0%)	105 (30.3%)	38 (26.0%)
Race/ethenicity (n,%)				0.87
African American	344 (69.8%)	241 (69.5%)	103 (70.5%)
Hispanic	114 (23.1%)	80 (23.1%)	34 (23.3%)
White/others	35 (7.1%)	26 (7.5%)	9 (6.2%)
Education status (n,%)				0.13
Before high school	207 (42.0%)	137 (39.5%)	70 (47.9%)
High school	147 (29.8%)	104 (30.0%)	43 (29.5%)
College or above	139 (28.2%)	106 (30.5%)	33 (22.6%)
Household annual income (n,%)				0.004
<12,000$	272 (55.2%)	182 (52.4%)	90 (61.6%)
12,000~24,000$	117 (23.7%)	78 (22.5%)	39 (26.7%)
>24,000$	104 (21.1%)	87 (25.1%)	17 (11.6%)
Smoking status (n,%)				0.18
Current smoker	191 (38.7%)	135 (38.9%)	56 (38.4%)
Former smoker	191 (38.7%)	127 (36.6%)	64 (43.8%)
Never smoker	111 (22.5%)	85 (24.5%)	26 (17.8%)
Drinking status (n,%)				<0.001
Abstainer	273 (55.4%)	173 (49.9%)	100 (68.5%)
0-7 drinks/wk	187 (37.9%)	145 (41.8%)	42 (28.8%)
>7 drinks/wk	33 (6.7%)	29 (8.4%)	4 (2.7%)
Fasting status (n,%)				0.99
≥8hrs	466 (94.5%)	328 (94.5%)	138 (94.5%)
<8hrs	27 (5.5%)	19 (5.5%)	8 (5.5%)
Systolic blood pressure (SBP,mmHg)	129.6 (20.9)	128.6 (20.3)	131.8 (22.2)	0.14
Diastolic blood pressure (DBP,mmHg)	77.3 (11.1)	77.5 (11.3)	76.8 (10.5)	0.52
Triglyceride (mg/dL)	120.7 (63.5)	115.7 (63.5)	132.5 (62.1)	0.007
Total cholesterol (mg/dL)	191.2 (40.9)	193.9 (42.0)	184.6 (37.3)	0.015
LDL (mg/dL)	107.8 (34.6)	110.0 (35.7)	102.4 (31.5)	0.019
HDL (mg/dL)	58.6 (19.3)	59.8 (18.9)	55.7 (19.7)	0.032
Insulin (uIU/mL)	14.6 (21.3)	12.1 (10.9)	20.7 (34.7)	0.004
Fasting glucose (mg/dL)	101.2 (39.6)	91.0 (12.2)	125.3 (64.3)	<0.001
HbA1C (%)	5.50 (5.20, 5.90)	5.4 (5.2, 5.6)	6.4 (5.6, 7.3)	<0.001
HOMA-IR	2.2 (1.3, 3.8)	2.0 (1.2, 3.3)	3.0 (1.6, 6.2)	<0.001
Took antihypertensive medications (n,%)	274 (55.6%)	172 (49.6%)	102 (69.9%)	<0.001
Took lipid lowering medications (n,%)	139 (28.2%)	75 (21.6%)	64 (43.8%)	<0.001
Took antidiabetic medications (n,%)	81 (16.4%)	0 (0.0%)	81 (55.5%)	<0.001
Antibiotics use within 4 weeks of stool collection (n,%)	24 (4.9%)	20 (5.8%)	4 (2.7%)	0.15
HIV infection (n,%)	336 (68.2%)	234 (67.4%)	102 (69.9%)	0.6
CD4 positive cells (per mL)*	650 (472, 902)	640 (474, 874)	696 (455, 1,001)	0.31
Detectable HIV RNA (n of > 20 copies/mL, %)*	89 (26.5%)	63 (26.9%)	26 (25.5%)	0.78
HIV RNA load (cp/mL)*	77 (33, 1,710)	86 (35, 2,210)	52 (31, 169)	0.25
Active use of ART drugs within 6 months before stool sample collection (n,%)*	304 (90.5%)	208 (88.9%)	96 (94.1%)	0.13
Notes: Univariate P-values were derived from student t.test for continuous variables and Chi-squared test for categorical variables. HbA1C, HOMA-IR, CD4 positive cells,and HIV RNA load were described as medians, and the corresponding univariate P values were derived from Kruskal Wallis test. * Only presented among particulants with positive HIV serostatus.
