# Supplementary material for: Metabolic and inflammatory perturbation of diabetes associated gut dysbiosis in people living with and without HIV infection
Source: Genome Med. 2024 Apr 20;16:59. doi: 10.1186/s13073-024-01336-1 (PMC11032597; doi:10.1186/s13073-024-01336-1)
Supplement: Supplementary file 4 — Additional file 4: Table S2. The identification of Genera associated with prevalent diabetes in ANCOM-II. [file 13073_2024_1336_MOESM4_ESM.xlsx]

## Sheet: Sheet1
Table S2. The identification of Genera associated with prevalent diabetes in ANCOM-II
W statistic	detected_0.9	detected_0.8	detected_0.7	detected_0.6	significance level	Kingdom	Phylum	Class	Order	Family	Genus
60	FALSE	FALSE	FALSE	TRUE	0.1	k.Bacteria	p.Actinobacteria	c.Coriobacteriia	o.Eggerthellales	f.Eggerthellaceae	g.Adlercreutzia
64	FALSE	FALSE	FALSE	TRUE	0.1	k.Bacteria	p.Firmicutes	c.Bacilli	o.Lactobacillales	f.Lactobacillaceae	g.Lactobacillus
75	FALSE	FALSE	TRUE	TRUE	0.1	k.Bacteria	p.Firmicutes	c.Clostridia	o.Clostridiales	f.Peptostreptococcaceae	g.Intestinibacter
66	FALSE	FALSE	FALSE	TRUE	0.1	k.Bacteria	p.Firmicutes	c.Clostridia	o.Clostridiales	f.Ruminococcaceae	g.Ruminococcus
65	FALSE	FALSE	FALSE	TRUE	0.1	k.Bacteria	p.Firmicutes	c.Negativicutes	o.Veillonellales	f.Veillonellaceae	g.Megasphaera
90	TRUE	TRUE	TRUE	TRUE	0.1	k.Bacteria	p.Proteobacteria	c.Gammaproteobacteria	o.Enterobacterales	f.Enterobacteriaceae	g.Escherichia
93	TRUE	TRUE	TRUE	TRUE	0.1	k.Bacteria	p.Proteobacteria	c.Gammaproteobacteria	o.Enterobacterales	f.Enterobacteriaceae	g.Shigella
10	FALSE	FALSE	FALSE	FALSE	0.1	k.Bacteria	p.Actinobacteria	c.Actinobacteria	o.Micrococcales	f.Micrococcaceae	g.Rothia
0	FALSE	FALSE	FALSE	FALSE	0.1	k.Archaea	p.Euryarchaeota	c.Methanobacteria	o.Methanobacteriales	f.Methanobacteriaceae	g.Methanobrevibacter
0	FALSE	FALSE	FALSE	FALSE	0.1	k.Bacteria	p.Actinobacteria	c.Coriobacteriia	o.Coriobacteriales	f.Coriobacteriaceae	g.Collinsella
22	FALSE	FALSE	FALSE	FALSE	0.1	k.Bacteria	p.Actinobacteria	c.Coriobacteriia	o.Coriobacteriales	f.Coriobacteriaceae	g.Senegalimassilia
0	FALSE	FALSE	FALSE	FALSE	0.1	k.Bacteria	p.Actinobacteria	c.Coriobacteriia	o.Eggerthellales	f.Eggerthellaceae	g.Eggerthella
3	FALSE	FALSE	FALSE	FALSE	0.1	k.Bacteria	p.Actinobacteria	c.Coriobacteriia	o.Eggerthellales	f.Eggerthellaceae	g.Gordonibacter
5	FALSE	FALSE	FALSE	FALSE	0.1	k.Bacteria	p.Actinobacteria	c.Coriobacteriia	o.Eggerthellales	f.Eggerthellaceae	g.Slackia
6	FALSE	FALSE	FALSE	FALSE	0.1	k.Bacteria	p.Bacteroidetes	c.Bacteroidia	o.Bacteroidales	f.Bacteroidaceae	g.Bacteroides
0	FALSE	FALSE	FALSE	FALSE	0.1	k.Bacteria	p.Bacteroidetes	c.Bacteroidia	o.Bacteroidales	f.Barnesiellaceae	g.Barnesiella
3	FALSE	FALSE	FALSE	FALSE	0.1	k.Bacteria	p.Bacteroidetes	c.Bacteroidia	o.Bacteroidales	f.Barnesiellaceae	g.Coprobacter
0	FALSE	FALSE	FALSE	FALSE	0.1	k.Bacteria	p.Bacteroidetes	c.Bacteroidia	o.Bacteroidales	f.Odoribacteraceae	g.Butyricimonas
3	FALSE	FALSE	FALSE	FALSE	0.1	k.Bacteria	p.Bacteroidetes	c.Bacteroidia	o.Bacteroidales	f.Odoribacteraceae	g.Odoribacter
2	FALSE	FALSE	FALSE	FALSE	0.1	k.Bacteria	p.Bacteroidetes	c.Bacteroidia	o.Bacteroidales	f.Porphyromonadaceae	g.Porphyromonas
0	FALSE	FALSE	FALSE	FALSE	0.1	k.Bacteria	p.Bacteroidetes	c.Bacteroidia	o.Bacteroidales	f.Porphyromonadaceae	g.Sanguibacteroides
5	FALSE	FALSE	FALSE	FALSE	0.1	k.Bacteria	p.Bacteroidetes	c.Bacteroidia	o.Bacteroidales	f.Prevotellaceae	g.Paraprevotella
0	FALSE	FALSE	FALSE	FALSE	0.1	k.Bacteria	p.Bacteroidetes	c.Bacteroidia	o.Bacteroidales	f.Prevotellaceae	g.Prevotella
0	FALSE	FALSE	FALSE	FALSE	0.1	k.Bacteria	p.Bacteroidetes	c.Bacteroidia	o.Bacteroidales	f.Rikenellaceae	g.Alistipes
3	FALSE	FALSE	FALSE	FALSE	0.1	k.Bacteria	p.Bacteroidetes	c.Bacteroidia	o.Bacteroidales	f.Rikenellaceae	g.Rikenella
3	FALSE	FALSE	FALSE	FALSE	0.1	k.Bacteria	p.Bacteroidetes	c.Bacteroidia	o.Bacteroidales	f.Tannerellaceae	g.Parabacteroides
24	FALSE	FALSE	FALSE	FALSE	0.1	k.Bacteria	p.unclassified	c.unclassified	o.unclassified	f.unclassified	g.unclassified
2	FALSE	FALSE	FALSE	FALSE	0.1	k.Bacteria	p.Actinobacteria	c.Actinobacteria	o.Actinomycetales	f.Actinomycetaceae	g.Actinomyces
0	FALSE	FALSE	FALSE	FALSE	0.1	k.Bacteria	p.Firmicutes	c.Bacilli	o.Bacillales	f.Bacillaceae	g.Pontibacillus
0	FALSE	FALSE	FALSE	FALSE	0.1	k.Bacteria	p.Firmicutes	c.Bacilli	o.Lactobacillales	f.Enterococcaceae	g.Enterococcus
7	FALSE	FALSE	FALSE	FALSE	0.1	k.Bacteria	p.Firmicutes	c.Bacilli	o.Lactobacillales	f.Lactobacillaceae	g.Sharpea
2	FALSE	FALSE	FALSE	FALSE	0.1	k.Bacteria	p.Firmicutes	c.Bacilli	o.Lactobacillales	f.Streptococcaceae	g.Lactococcus
1	FALSE	FALSE	FALSE	FALSE	0.1	k.Bacteria	p.Firmicutes	c.Bacilli	o.Lactobacillales	f.Streptococcaceae	g.Streptococcus
3	FALSE	FALSE	FALSE	FALSE	0.1	k.Bacteria	p.Firmicutes	c.Clostridia	o.unclassified	f.unclassified	c.Clostridia_g.unclassified
15	FALSE	FALSE	FALSE	FALSE	0.1	k.Bacteria	p.Firmicutes	c.Clostridia	o.Clostridiales	f.unclassified	o.Clostridiales_g.unclassified
4	FALSE	FALSE	FALSE	FALSE	0.1	k.Bacteria	p.Firmicutes	c.Clostridia	o.Clostridiales	f.unclassified	g.Flavonifractor
0	FALSE	FALSE	FALSE	FALSE	0.1	k.Bacteria	p.Firmicutes	c.Clostridia	o.Clostridiales	f.unclassified	g.Intestinimonas
6	FALSE	FALSE	FALSE	FALSE	0.1	k.Bacteria	p.Firmicutes	c.Clostridia	o.Clostridiales	f.unclassified	g.Pseudoflavonifractor
5	FALSE	FALSE	FALSE	FALSE	0.1	k.Bacteria	p.Actinobacteria	c.Actinobacteria	o.Bifidobacteriales	f.Bifidobacteriaceae	g.Bifidobacterium
3	FALSE	FALSE	FALSE	FALSE	0.1	k.Bacteria	p.Firmicutes	c.Clostridia	o.Clostridiales	f.Clostridiaceae	g.Butyricicoccus
5	FALSE	FALSE	FALSE	FALSE	0.1	k.Bacteria	p.Firmicutes	c.Clostridia	o.Clostridiales	f.Clostridiaceae	g.Clostridium
4	FALSE	FALSE	FALSE	FALSE	0.1	k.Bacteria	p.Firmicutes	c.Clostridia	o.Clostridiales	f.Clostridiaceae	g.Hungatella
3	FALSE	FALSE	FALSE	FALSE	0.1	k.Bacteria	p.Firmicutes	c.Clostridia	o.Clostridiales	f.Eubacteriaceae	g.Eubacterium
5	FALSE	FALSE	FALSE	FALSE	0.1	k.Bacteria	p.Firmicutes	c.Clostridia	o.Clostridiales	f.Lachnospiraceae	f.Lachnospiraceae_g.unclassified
21	FALSE	FALSE	FALSE	FALSE	0.1	k.Bacteria	p.Firmicutes	c.Clostridia	o.Clostridiales	f.Lachnospiraceae	g.Anaerostipes
6	FALSE	FALSE	FALSE	FALSE	0.1	k.Bacteria	p.Firmicutes	c.Clostridia	o.Clostridiales	f.Lachnospiraceae	g.Blautia
32	FALSE	FALSE	FALSE	FALSE	0.1	k.Bacteria	p.Firmicutes	c.Clostridia	o.Clostridiales	f.Lachnospiraceae	g.Butyrivibrio
5	FALSE	FALSE	FALSE	FALSE	0.1	k.Bacteria	p.Firmicutes	c.Clostridia	o.Clostridiales	f.Lachnospiraceae	g.Coprococcus
0	FALSE	FALSE	FALSE	FALSE	0.1	k.Bacteria	p.Firmicutes	c.Clostridia	o.Clostridiales	f.Lachnospiraceae	g.Dorea
0	FALSE	FALSE	FALSE	FALSE	0.1	k.Bacteria	p.Firmicutes	c.Clostridia	o.Clostridiales	f.Lachnospiraceae	g.Eisenbergiella
14	FALSE	FALSE	FALSE	FALSE	0.1	k.Bacteria	p.Firmicutes	c.Clostridia	o.Clostridiales	f.Lachnospiraceae	g.Faecalicatena
3	FALSE	FALSE	FALSE	FALSE	0.1	k.Bacteria	p.Firmicutes	c.Clostridia	o.Clostridiales	f.Lachnospiraceae	g.Lachnoanaerobaculum
46	FALSE	FALSE	FALSE	FALSE	0.1	k.Bacteria	p.Firmicutes	c.Clostridia	o.Clostridiales	f.Lachnospiraceae	g.Lachnoclostridium
5	FALSE	FALSE	FALSE	FALSE	0.1	k.Bacteria	p.Firmicutes	c.Clostridia	o.Clostridiales	f.Lachnospiraceae	g.Marvinbryantia
12	FALSE	FALSE	FALSE	FALSE	0.1	k.Bacteria	p.Firmicutes	c.Clostridia	o.Clostridiales	f.Lachnospiraceae	g.Roseburia
0	FALSE	FALSE	FALSE	FALSE	0.1	k.Bacteria	p.Firmicutes	c.Clostridia	o.Clostridiales	f.Lachnospiraceae	g.Sellimonas
4	FALSE	FALSE	FALSE	FALSE	0.1	k.Bacteria	p.Firmicutes	c.Clostridia	o.Clostridiales	f.Lachnospiraceae	g.Tyzzerella
0	FALSE	FALSE	FALSE	FALSE	0.1	k.Bacteria	p.Firmicutes	c.Clostridia	o.Clostridiales	f.Oscillospiraceae	g.Oscillibacter
4	FALSE	FALSE	FALSE	FALSE	0.1	k.Bacteria	p.Firmicutes	c.Clostridia	o.Clostridiales	f.Peptostreptococcaceae	g.Clostridioides
5	FALSE	FALSE	FALSE	FALSE	0.1	k.Bacteria	p.Firmicutes	c.Clostridia	o.Clostridiales	f.Ruminococcaceae	f.Ruminococcaceae_g.unclassified
0	FALSE	FALSE	FALSE	FALSE	0.1	k.Bacteria	p.Firmicutes	c.Clostridia	o.Clostridiales	f.Ruminococcaceae	g.Acetivibrio
23	FALSE	FALSE	FALSE	FALSE	0.1	k.Bacteria	p.Firmicutes	c.Clostridia	o.Clostridiales	f.Ruminococcaceae	g.Anaerotruncus
0	FALSE	FALSE	FALSE	FALSE	0.1	k.Bacteria	p.Firmicutes	c.Clostridia	o.Clostridiales	f.Ruminococcaceae	g.Bittarella
49	FALSE	FALSE	FALSE	FALSE	0.1	k.Bacteria	p.Firmicutes	c.Clostridia	o.Clostridiales	f.Ruminococcaceae	g.Faecalibacterium
12	FALSE	FALSE	FALSE	FALSE	0.1	k.Bacteria	p.Firmicutes	c.Clostridia	o.Clostridiales	f.Ruminococcaceae	g.Fournierella
0	FALSE	FALSE	FALSE	FALSE	0.1	k.Bacteria	p.Firmicutes	c.Clostridia	o.Clostridiales	f.Ruminococcaceae	g.Phocea
0	FALSE	FALSE	FALSE	FALSE	0.1	k.Bacteria	p.Firmicutes	c.Clostridia	o.Clostridiales	f.Ruminococcaceae	g.Ruminiclostridium
3	FALSE	FALSE	FALSE	FALSE	0.1	k.Bacteria	p.Firmicutes	c.Clostridia	o.Clostridiales	f.Ruminococcaceae	g.Ruthenibacterium
7	FALSE	FALSE	FALSE	FALSE	0.1	k.Bacteria	p.Firmicutes	c.Clostridia	o.Clostridiales	f.Ruminococcaceae	g.Subdoligranulum
5	FALSE	FALSE	FALSE	FALSE	0.1	k.Bacteria	p.Firmicutes	c.Erysipelotrichia	o.Erysipelotrichales	f.Erysipelotrichaceae	f.Erysipelotrichaceae_g.unclassified
0	FALSE	FALSE	FALSE	FALSE	0.1	k.Bacteria	p.Firmicutes	c.Erysipelotrichia	o.Erysipelotrichales	f.Erysipelotrichaceae	g.Catenibacterium
3	FALSE	FALSE	FALSE	FALSE	0.1	k.Bacteria	p.Firmicutes	c.Erysipelotrichia	o.Erysipelotrichales	f.Erysipelotrichaceae	g.Coprobacillus
0	FALSE	FALSE	FALSE	FALSE	0.1	k.Bacteria	p.Firmicutes	c.Erysipelotrichia	o.Erysipelotrichales	f.Erysipelotrichaceae	g.Dielma
4	FALSE	FALSE	FALSE	FALSE	0.1	k.Bacteria	p.Firmicutes	c.Erysipelotrichia	o.Erysipelotrichales	f.Erysipelotrichaceae	g.Erysipelatoclostridium
3	FALSE	FALSE	FALSE	FALSE	0.1	k.Bacteria	p.Firmicutes	c.Erysipelotrichia	o.Erysipelotrichales	f.Erysipelotrichaceae	g.Faecalitalea
3	FALSE	FALSE	FALSE	FALSE	0.1	k.Bacteria	p.Firmicutes	c.Erysipelotrichia	o.Erysipelotrichales	f.Erysipelotrichaceae	g.Holdemanella
5	FALSE	FALSE	FALSE	FALSE	0.1	k.Bacteria	p.Firmicutes	c.Erysipelotrichia	o.Erysipelotrichales	f.Erysipelotrichaceae	g.Holdemania
37	FALSE	FALSE	FALSE	FALSE	0.1	k.Bacteria	p.Firmicutes	c.Erysipelotrichia	o.Erysipelotrichales	f.Erysipelotrichaceae	g.Kandleria
0	FALSE	FALSE	FALSE	FALSE	0.1	k.Bacteria	p.Firmicutes	c.Negativicutes	o.Acidaminococcales	f.Acidaminococcaceae	g.Acidaminococcus
0	FALSE	FALSE	FALSE	FALSE	0.1	k.Bacteria	p.Firmicutes	c.Negativicutes	o.Acidaminococcales	f.Acidaminococcaceae	g.Phascolarctobacterium
7	FALSE	FALSE	FALSE	FALSE	0.1	k.Bacteria	p.Firmicutes	c.Negativicutes	o.Veillonellales	f.Veillonellaceae	g.Dialister
3	FALSE	FALSE	FALSE	FALSE	0.1	k.Bacteria	p.Firmicutes	c.Negativicutes	o.Veillonellales	f.Veillonellaceae	g.Veillonella
0	FALSE	FALSE	FALSE	FALSE	0.1	k.Bacteria	p.Actinobacteria	c.Actinobacteria	o.Micrococcales	f.Cellulomonadaceae	g.Cellulomonas
0	FALSE	FALSE	FALSE	FALSE	0.1	k.Bacteria	p.Proteobacteria	c.Betaproteobacteria	o.Burkholderiales	f.Sutterellaceae	g.Dakarella
0	FALSE	FALSE	FALSE	FALSE	0.1	k.Bacteria	p.Proteobacteria	c.Betaproteobacteria	o.Burkholderiales	f.Sutterellaceae	g.Parasutterella
0	FALSE	FALSE	FALSE	FALSE	0.1	k.Bacteria	p.Proteobacteria	c.Betaproteobacteria	o.Burkholderiales	f.Sutterellaceae	g.Sutterella
0	FALSE	FALSE	FALSE	FALSE	0.1	k.Bacteria	p.Proteobacteria	c.Deltaproteobacteria	o.Desulfovibrionales	f.Desulfovibrionaceae	g.Bilophila
0	FALSE	FALSE	FALSE	FALSE	0.1	k.Bacteria	p.Proteobacteria	c.Deltaproteobacteria	o.Desulfovibrionales	f.Desulfovibrionaceae	g.Desulfovibrio
13	FALSE	FALSE	FALSE	FALSE	0.1	k.Bacteria	p.Proteobacteria	c.Gammaproteobacteria	o.Enterobacterales	f.Enterobacteriaceae	g.Citrobacter
0	FALSE	FALSE	FALSE	FALSE	0.1	k.Bacteria	p.Proteobacteria	c.Gammaproteobacteria	o.Enterobacterales	f.Enterobacteriaceae	g.Klebsiella
0	FALSE	FALSE	FALSE	FALSE	0.1	k.Bacteria	p.Proteobacteria	c.Gammaproteobacteria	o.Enterobacterales	f.Enterobacteriaceae	g.Kluyvera
0	FALSE	FALSE	FALSE	FALSE	0.1	k.Bacteria	p.Synergistetes	c.Synergistia	o.Synergistales	f.Synergistaceae	g.Pyramidobacter
0	FALSE	FALSE	FALSE	FALSE	0.1	k.Bacteria	p.Verrucomicrobia	c.Verrucomicrobiae	o.Verrucomicrobiales	f.Akkermansiaceae	g.Akkermansia
0	FALSE	FALSE	FALSE	FALSE	0.1	k.BacteriaPlasmid	p.Bacteroidetes	c.Bacteroidia	o.Bacteroidales	f.Bacteroidaceae	g.Bacteroides
14	FALSE	FALSE	FALSE	FALSE	0.1	k.BacteriaPlasmid	p.Firmicutes	c.Clostridia	o.Clostridiales	f.Eubacteriaceae	g.Eubacterium
1	FALSE	FALSE	FALSE	FALSE	0.1	k.BacteriaPlasmid	p.Proteobacteria	c.Gammaproteobacteria	o.Enterobacterales	f.Enterobacteriaceae	g.Klebsiella
0	FALSE	FALSE	FALSE	FALSE	0.1	k.BacteriaPlasmid	p.Proteobacteria	c.Gammaproteobacteria	o.Enterobacterales	f.Enterobacteriaceae	g.Kluyvera
Notes: Estimates were adjusted for age at visit, study sites, race/ethnicity, education status, smoking status, household annual income, HIV serostatus, and took antibiotics within four weeks of stool samples collection. Genera (n=97) presented in more than 10% of participants and with a relative abundance more than 0.01% were included in ANCOM-II models. "W statistic" indicate the number of FDR-…
