# Supplementary material for: Metabolic and inflammatory perturbation of diabetes associated gut dysbiosis in people living with and without HIV infection
Source: Genome Med. 2024 Apr 20;16:59. doi: 10.1186/s13073-024-01336-1 (PMC11032597; doi:10.1186/s13073-024-01336-1)
Supplement: Supplementary file 5 — Additional file 5: Table S3. Associations of selected gut bacteria genera with prevalent diabetes by adjustment models. [file 13073_2024_1336_MOESM5_ESM.xlsx]

## Sheet: Sheet1
Table S 3. Associations of selected gut bacteria genera with prevalent diabetes by adjustment models.
Taxonomic information						Model1				Model2				Model3
Kingdom	Phylum	Class	Order	Family	Genus	Beta	Se	P	OR	Beta	Se	P	OR	Beta	Se	P	OR
k.Bacteria	p.Actinobacteria	c.Coriobacteriia	o.Eggerthellales	f.Eggerthellaceae	g.Adlercreutzia	-0.280717	0.102535	0.00618591	0.76	-0.297952	0.106129	0.00499356	0.74	-0.294707	0.108534	0.00662052	0.74
k.Bacteria	p.Proteobacteria	c.Gammaproteobacteria	o.Enterobacterales	f.Enterobacteriaceae	g.Escherichia	0.301856	0.107822	0.00511705	1.35	0.294477	0.109293	0.00705183	1.34	0.305104	0.1115	0.00621235	1.36
k.Bacteria	p.Firmicutes	c.Clostridia	o.Clostridiales	f.Peptostreptococcaceae	g.Intestinibacter	-0.324967	0.107975	0.00261546	0.72	-0.359801	0.11193	0.00130666	0.7	-0.403939	0.115671	0.000479153	0.67
k.Bacteria	p.Firmicutes	c.Bacilli	o.Lactobacillales	f.Lactobacillaceae	g.Lactobacillus	0.292241	0.108796	0.0072284	1.34	0.262474	0.112409	0.0195439	1.3	0.25798	0.114953	0.0248181	1.29
k.Bacteria	p.Firmicutes	c.Negativicutes	o.Veillonellales	f.Veillonellaceae	g.Megasphaera	0.252089	0.107987	0.0195725	1.29	0.282531	0.111849	0.011537	1.33	0.294803	0.114656	0.0101347	1.34
k.Bacteria	p.Firmicutes	c.Clostridia	o.Clostridiales	f.Ruminococcaceae	g.Ruminococcus	-0.387371	0.104992	0.000224684	0.68	-0.383644	0.109097	0.000437219	0.68	-0.388344	0.111427	0.000491773	0.68
k.Bacteria	p.Proteobacteria	c.Gammaproteobacteria	o.Enterobacterales	f.Enterobacteriaceae	g.Shigella	0.420011	0.111317	0.00016123	1.52	0.422453	0.113746	0.000204016	1.53	0.435586	0.116039	0.000174186	1.55
Notes: Beta, Se and P refer to the regression coefficents, standard errors and P-values, respectively. OR: odds ratio. Model1: adjusted for age at visit, study sites, race/ethenicity, education status, smoking status, household annual income, HIV serostatus, and took antibiotics within four weeks of stool samples collection. Model2: further adjusted for lipid lowering and antihypertensive medicat…
