# Supplementary material for: Metabolic and inflammatory perturbation of diabetes associated gut dysbiosis in people living with and without HIV infection
Source: Genome Med. 2024 Apr 20;16:59. doi: 10.1186/s13073-024-01336-1 (PMC11032597; doi:10.1186/s13073-024-01336-1)
Supplement: Supplementary file 6 — Additional file 6: Table S4. Associations of metabolites (and lipids modules) and proteins with diabetes by adjustment models. [file 13073_2024_1336_MOESM6_ESM.xlsx]

## Sheet: Sheet1
Table S4. Associations of metabolites (and lipids modules) and proteins with diabetes by adjustment models
			Model1				Model2				Model3
Types	Class of Metabolites	Metabolites/proteins	Beta	Se	P value	OR	Beta	Se	P value	OR	Beta	Se	P value	OR
Lipids ME	Lipids ME	Lipid module1 (CE,DG1)	0.463676	0.124926	0.000205949	1.59	0.407558	0.129922	0.00170718	1.5	0.556562	0.191248	0.0036124	1.74
Lipids ME	Lipids ME	Lipid module2 (PC,PE)	-0.64632	0.141678	5.0697e-06	0.52	-0.577535	0.145704	7.37796e-05	0.56	-0.550112	0.165944	0.000916279	0.58
Lipids ME	Lipids ME	Lipid module3 (TG1)	0.348501	0.118949	0.00339147	1.42	0.338504	0.124462	0.00653362	1.4	0.354559	0.15553	0.022626	1.43
Lipids ME	Lipids ME	Lipid module4 (TG2,DG2)	0.356554	0.119646	0.00288179	1.43	0.289416	0.124412	0.0200038	1.34	0.367239	0.180102	0.0414436	1.44
Metabolites	Other metabolites	2-Methylguanosine	0.309064	0.129759	0.0172265	1.36	0.26666	0.135645	0.0493144	1.31	0.17623	0.141421	0.212713	1.19
Metabolites	AAs and metabolites	4-Acetamidobutanoic acid	0.304252	0.128427	0.017833	1.36	0.242519	0.132823	0.0678689	1.27	0.242807	0.138444	0.07946	1.27
Metabolites	AAs and metabolites	4-Aminohippuric acid	0.398927	0.129218	0.00202018	1.49	0.354072	0.13317	0.00784213	1.42	0.274782	0.13807	0.0465734	1.32
Metabolites	AAs and metabolites	Alanine	0.374073	0.117687	0.00148014	1.45	0.312265	0.120194	0.00937673	1.37	0.254278	0.126505	0.0444284	1.29
Metabolites	Microbially catabolized metabolites	Phenylacetylglutamine	0.42473	0.12727	0.000846132	1.53	0.380319	0.129342	0.00327782	1.46	0.441268	0.134874	0.001069	1.55
Metabolites	AAs and metabolites	Aspartic acid	0.366833	0.169627	0.0305735	1.44	0.283053	0.177478	0.110744	1.33	0.228147	0.184308	0.215769	1.26
Metabolites	Other metabolites	CAR(4:0)	0.514014	0.128983	6.74439e-05	1.67	0.429982	0.132995	0.00122466	1.54	0.357699	0.1372	0.00913034	1.43
Metabolites	Other metabolites	CAR(5:0)	0.320396	0.119893	0.00753229	1.38	0.246437	0.124405	0.0475997	1.28	0.170641	0.129668	0.188178	1.19
Metabolites	CEs	CE(16:0)	-0.490469	0.128872	0.000141302	0.61	-0.461274	0.133643	0.000557414	0.63	-0.451829	0.153694	0.0032842	0.64
Metabolites	CEs	CE(18:1)	-0.402805	0.124989	0.00126982	0.67	-0.359859	0.130448	0.00580421	0.7	-0.324036	0.150932	0.0318009	0.72
Metabolites	CEs	CE(18:2)	-0.588571	0.128286	4.47582e-06	0.56	-0.508703	0.132621	0.000125169	0.6	-0.610281	0.172991	0.000419006	0.54
Metabolites	CEs	CE(20:4)	-0.257584	0.1208	0.0329808	0.77	-0.299615	0.125654	0.0171053	0.74	-0.290897	0.147138	0.0480371	0.75
Metabolites	CEs	CE(22:4)	-0.269476	0.121691	0.0267995	0.76	-0.308919	0.125631	0.0139349	0.73	-0.250331	0.142353	0.0786597	0.78
Metabolites	AAs and metabolites	Cystine	0.343215	0.129851	0.00821374	1.41	0.289212	0.132823	0.0294493	1.34	0.175681	0.138784	0.205564	1.19
Metabolites	DGs	DG(30:0)	0.303672	0.122592	0.0132456	1.35	0.283821	0.127718	0.0262669	1.33	0.281203	0.156995	0.0732672	1.32
Metabolites	DGs	DG(32:0)	0.382446	0.124199	0.00207496	1.47	0.356476	0.128212	0.00542976	1.43	0.39861	0.166544	0.0166921	1.49
Metabolites	DGs	DG(32:1)	0.34498	0.123098	0.00507121	1.41	0.302962	0.128298	0.0182066	1.35	0.295366	0.173087	0.0879239	1.34
Metabolites	DGs	DG(34:0)	0.335322	0.12501	0.00731056	1.4	0.313538	0.129064	0.0151269	1.37	0.339176	0.162569	0.0369474	1.4
Metabolites	DGs	DG(34:1)	0.41897	0.132456	0.00156107	1.52	0.346998	0.13762	0.0116884	1.41	0.37651	0.193481	0.0516568	1.46
Metabolites	DGs	DG(34:2)	0.426838	0.132752	0.00130303	1.53	0.351948	0.137791	0.0106427	1.42	0.365288	0.191034	0.0558551	1.44
Metabolites	DGs	DG(34:3)	0.247948	0.123116	0.0440168	1.28	0.174083	0.127783	0.173094	1.19	0.0525456	0.172133	0.760167	1.05
Metabolites	DGs	DG(36:1)	0.407553	0.124443	0.00105657	1.5	0.357756	0.129436	0.0057103	1.43	0.457791	0.181329	0.0115818	1.58
Metabolites	DGs	DG(36:2)	0.350326	0.120208	0.00356461	1.42	0.279973	0.125556	0.0257561	1.32	0.326054	0.180746	0.0712426	1.39
Metabolites	DGs	DG(36:3)	0.245119	0.116792	0.0358381	1.28	0.160785	0.121417	0.185425	1.17	0.105568	0.154816	0.495306	1.11
Metabolites	DGs	DG(38:4)	0.332373	0.118582	0.00506473	1.39	0.246105	0.123108	0.045598	1.28	0.277236	0.155458	0.0745286	1.32
Metabolites	DGs	DG(38:5)	0.395364	0.118561	0.000853977	1.48	0.287883	0.123483	0.0197349	1.33	0.288833	0.154219	0.0610852	1.33
Metabolites	Other metabolites	Dimethylguanidino Valerate (DMGV)	0.349968	0.124815	0.00504895	1.42	0.26946	0.128971	0.0366796	1.31	0.136166	0.139622	0.329438	1.15
Metabolites	AAs and metabolites	Glutamic acid	0.633519	0.148537	1.99848e-05	1.88	0.562348	0.153714	0.000253791	1.75	0.472329	0.159915	0.00314062	1.6
Metabolites	AAs and metabolites	Glycine	-0.3724	0.120511	0.00200043	0.69	-0.366409	0.123887	0.00310048	0.69	-0.287898	0.130472	0.0273425	0.75
Metabolites	Other metabolites	Glycocholic acid	0.26754	0.115749	0.0208115	1.31	0.36324	0.123895	0.00336957	1.44	0.376134	0.130076	0.00383232	1.46
Metabolites	AAs and metabolites	Homoarginine	-0.295244	0.119893	0.0137947	0.74	-0.31212	0.125248	0.012702	0.73	-0.352433	0.129665	0.00656749	0.7
Metabolites	AAs and metabolites	Homocitrulline	0.290604	0.120843	0.0161811	1.34	0.184349	0.124423	0.138439	1.2	0.161389	0.12816	0.207928	1.18
Metabolites	Microbially catabolized metabolites	Imidazolepropionic acid	0.261435	0.115105	0.0231296	1.3	0.26621	0.119891	0.0263889	1.31	0.266768	0.124025	0.031482	1.31
Metabolites	BCAAs and metabolites	Isoleucine	0.483298	0.120637	6.16953e-05	1.62	0.426515	0.124381	0.000605595	1.53	0.396018	0.13195	0.00268859	1.49
Metabolites	BCAAs and metabolites	Leucine	0.436107	0.120595	0.000298845	1.55	0.396857	0.124693	0.00145923	1.49	0.361259	0.130731	0.00572079	1.44
Metabolites	PCs/LPCs	LPC(18:2)	-0.440999	0.122148	0.000305749	0.64	-0.38728	0.124575	0.0018784	0.68	-0.325763	0.132626	0.0140397	0.72
Metabolites	Other metabolites	N4-Acetylcytidine	0.282124	0.123614	0.0224718	1.33	0.23523	0.129755	0.0698498	1.27	0.141948	0.135827	0.295995	1.15
Metabolites	BCAAs and metabolites	N-Acetylleucine	0.349305	0.142691	0.0143655	1.42	0.308596	0.148962	0.0382987	1.36	0.322893	0.151895	0.0335232	1.38
Metabolites	PCs/LPCs	PC(36:4)_A	-0.547239	0.127498	1.76953e-05	0.58	-0.451633	0.131001	0.000565671	0.64	-0.419885	0.140809	0.00286421	0.66
Metabolites	PCs/LPCs	PC(P-34:0)/PC(O-34:1)_B	-0.343121	0.139894	0.014178	0.71	-0.322193	0.145091	0.026376	0.72	-0.232468	0.158229	0.141783	0.79
Metabolites	PCs/LPCs	PC(P-34:1)/PC(O-34:2)	-0.500891	0.138801	0.000307728	0.61	-0.438852	0.143722	0.00226214	0.64	-0.431901	0.170153	0.0111387	0.65
Metabolites	PCs/LPCs	PC(P-34:2)/PC(O-34:3)	-0.616671	0.139659	1.00749e-05	0.54	-0.529452	0.143248	0.00021899	0.59	-0.513228	0.161288	0.00146229	0.6
Metabolites	PCs/LPCs	PC(P-36:1)/PC(O-36:2)	-0.596097	0.137188	1.39208e-05	0.55	-0.549926	0.141055	9.67259e-05	0.58	-0.525103	0.152447	0.00057214	0.59
Metabolites	PCs/LPCs	PC(P-36:2)/PC(O-36:3)	-0.473039	0.134933	0.000455355	0.62	-0.415557	0.139257	0.00284408	0.66	-0.331819	0.15814	0.0358822	0.72
Metabolites	PCs/LPCs	PC(P-38:5)/PC(O-38:6)	-0.265521	0.128198	0.0383416	0.77	-0.291354	0.132139	0.0274611	0.75	-0.310574	0.137217	0.0236121	0.73
Metabolites	PEs	PE(38:2)	-0.37331	0.138106	0.00687038	0.69	-0.339264	0.142743	0.0174656	0.71	-0.262362	0.152803	0.0859799	0.77
Metabolites	PEs	PE(40:6)	0.357537	0.121211	0.00318076	1.43	0.306688	0.126302	0.0151734	1.36	0.344493	0.153485	0.0248021	1.41
Metabolites	PEs	PE(P-36:0)/PE(O-36:1)	-0.354088	0.125998	0.00495021	0.7	-0.35812	0.132968	0.00707512	0.7	-0.276475	0.141427	0.0505953	0.76
Metabolites	PEs	PE(P-38:2)/PE(O-38:3)	-0.404673	0.126173	0.00133999	0.67	-0.350063	0.130068	0.00711546	0.7	-0.25584	0.141111	0.0698255	0.77
Metabolites	PEs	PE(P-44:12)/PE(O-44:13)	-0.572008	0.12559	5.24961e-06	0.56	-0.483917	0.129147	0.000178939	0.62	-0.42145	0.136093	0.00195627	0.66
Metabolites	Other metabolites	Dipeptide Prolyl-glycine (Pro-Gly)	0.389357	0.124436	0.0017541	1.48	0.338154	0.128763	0.00863482	1.4	0.343712	0.134625	0.0106769	1.41
Metabolites	Other metabolites	Sphinganine	-0.333208	0.149756	0.026081	0.72	-0.388838	0.155101	0.0121764	0.68	-0.422556	0.160178	0.00833869	0.66
Metabolites	TGs	TG(48:0)	0.334368	0.118848	0.00490189	1.4	0.35429	0.124966	0.00458119	1.43	0.333013	0.143843	0.020607	1.4
Metabolites	TGs	TG(48:1)	0.292594	0.117975	0.0131331	1.34	0.30314	0.123754	0.0143042	1.35	0.291447	0.150195	0.0523242	1.34
Metabolites	TGs	TG(49:0)	0.263563	0.117527	0.024924	1.3	0.273897	0.12355	0.0266308	1.32	0.25349	0.133285	0.0571888	1.29
Metabolites	TGs	TG(49:1)	0.321647	0.1193	0.00701529	1.38	0.316854	0.124988	0.0112423	1.37	0.301528	0.143537	0.0356683	1.35
Metabolites	TGs	TG(50:0)	0.329798	0.118892	0.00553835	1.39	0.331966	0.12424	0.00754082	1.39	0.331189	0.148832	0.0260636	1.39
Metabolites	TGs	TG(50:1)	0.407241	0.119883	0.000681341	1.5	0.390266	0.124918	0.001783	1.48	0.417632	0.161574	0.0097442	1.52
Metabolites	TGs	TG(50:2)	0.364101	0.119283	0.0022701	1.44	0.335449	0.124227	0.0069278	1.4	0.350939	0.173276	0.0428344	1.42
Metabolites	TGs	TG(51:0)	0.271599	0.117741	0.0210684	1.31	0.253217	0.122961	0.0394625	1.29	0.245902	0.145084	0.0900949	1.28
Metabolites	TGs	TG(51:1)	0.345811	0.118963	0.00365047	1.41	0.318505	0.12421	0.0103404	1.38	0.309544	0.151728	0.0413388	1.36
Metabolites	TGs	TG(52:0)	0.28659	0.118712	0.0157719	1.33	0.279531	0.123652	0.0237828	1.32	0.286322	0.147051	0.0515242	1.33
Metabolites	TGs	TG(52:1)	0.368352	0.119381	0.00203206	1.45	0.341793	0.124502	0.00604578	1.41	0.39035	0.164653	0.0177525	1.48
Metabolites	TGs	TG(52:2)	0.365817	0.119826	0.00226632	1.44	0.307729	0.124942	0.0137792	1.36	0.32548	0.184092	0.0770566	1.38
Metabolites	TGs	TG(52:3)	0.281407	0.117718	0.0168246	1.32	0.205785	0.122474	0.0929119	1.23	0.131269	0.170649	0.441754	1.14
Metabolites	TGs	TG(53:2)	0.262925	0.119791	0.0281733	1.3	0.182212	0.125227	0.145654	1.2	0.143848	0.154797	0.352751	1.15
Metabolites	TGs	TG(54:1)	0.261936	0.118416	0.0269676	1.3	0.231511	0.123222	0.06027	1.26	0.229476	0.15196	0.131016	1.26
Metabolites	TGs	TG(54:2)	0.313935	0.120348	0.00909262	1.37	0.25881	0.125034	0.0384599	1.3	0.275461	0.167366	0.0997928	1.32
Metabolites	TGs	TG(55:2)	0.346756	0.122537	0.00465771	1.41	0.29534	0.12719	0.0202312	1.34	0.349346	0.154944	0.0241545	1.42
Metabolites	TGs	TG(56:2)	0.309059	0.119252	0.00955168	1.36	0.28608	0.123338	0.0203686	1.33	0.352245	0.151021	0.0196789	1.42
Metabolites	TGs	TG(56:3)	0.342968	0.120052	0.00427893	1.41	0.300623	0.124335	0.0156128	1.35	0.37013	0.154738	0.0167579	1.45
Metabolites	TGs	TG(58:6)	0.402177	0.118488	0.00068822	1.5	0.316854	0.122749	0.00984245	1.37	0.349712	0.145614	0.0163221	1.42
Metabolites	Microbially catabolized metabolites	Trimethylamine N-oxide	0.357187	0.122139	0.00345074	1.43	0.350459	0.127146	0.00584517	1.42	0.312254	0.128548	0.0151368	1.37
Metabolites	AAs and metabolites	Ureidopropionic acid	0.284849	0.119788	0.0174097	1.33	0.25294	0.12607	0.044819	1.29	0.262605	0.128931	0.0416715	1.3
Metabolites	BCAAs and metabolites	Valine	0.456563	0.120995	0.000161028	1.58	0.414133	0.124991	0.000921979	1.51	0.342122	0.131685	0.00937595	1.41
Metabolites	Other metabolites	Xanthopterin	0.475224	0.147925	0.00131537	1.61	0.363053	0.155836	0.0198214	1.44	0.270764	0.162622	0.0959138	1.31
Proteins		C-X-C motif chemokine 11 (CXCL11)	0.36192	0.129297	0.00512388	1.44	0.335287	0.134955	0.0129756	1.4	0.535649	0.148258	0.000302724	1.71
Proteins		T cell surface glycoprotein CD6 isoform (CD6)	-0.321269	0.121782	0.00833802	0.73	-0.266624	0.126136	0.034534	0.77	-0.259641	0.131375	0.0481172	0.77
Proteins		Macrophage colony-stimulating factor 1 (CSF-1)	0.281692	0.124875	0.0240835	1.33	0.236733	0.128414	0.0652537	1.27	0.148859	0.133059	0.263249	1.16
Proteins		C-X-C motif chemokine 10 (CXCL10)	-0.325629	0.121869	0.00754093	0.72	-0.2846	0.126416	0.0243664	0.75	-0.307924	0.131972	0.0196346	0.73
Proteins		C-X-C motif chemokine 5 (CXCL5)	0.299714	0.128104	0.0193037	1.35	0.266517	0.132466	0.044224	1.31	0.30696	0.136933	0.0249822	1.36
Proteins		C-X-C motif chemokine 6 (CXCL6)	0.319637	0.1272	0.0119752	1.38	0.324648	0.131012	0.0132121	1.38	0.297594	0.13596	0.0286084	1.35
Proteins		Fibroblast growth factor 21 (FGF-21)	0.305312	0.118666	0.0100859	1.36	0.20646	0.123238	0.0938761	1.23	0.168607	0.129287	0.19219	1.18
Proteins		Glial cell line-derived neurotrophic factor (GDNF)	0.291607	0.121139	0.0160747	1.34	0.313229	0.126355	0.0131768	1.37	0.383715	0.132177	0.00369572	1.47
Proteins		Hepatocyte growth factor (HGF)	0.453827	0.123977	0.000251648	1.57	0.413704	0.128613	0.00129692	1.51	0.31563	0.136455	0.020719	1.37
Proteins		Interleukin-17A (IL-17A)	0.316969	0.117383	0.00692753	1.37	0.286774	0.122863	0.0195909	1.33	0.341039	0.128107	0.00776435	1.41
Proteins		Interleukin-17C (IL-17C)	0.338301	0.119119	0.00451109	1.4	0.293553	0.122401	0.0164723	1.34	0.293364	0.125282	0.0191999	1.34
Proteins		Interleukin-18 receptor 1 (IL-18R1)	0.73697	0.133914	3.72708e-08	2.09	0.720081	0.138099	1.84579e-07	2.05	0.656589	0.14339	4.6714e-06	1.93
Proteins		Interleukin-6 (IL6)	0.297642	0.124128	0.0164912	1.35	0.319133	0.12996	0.0140636	1.38	0.141666	0.143559	0.323737	1.15
Proteins		Leukemia inhibitory factor receptor (LIF-R)	0.306847	0.120536	0.0109062	1.36	0.289242	0.125322	0.0209998	1.34	0.336496	0.129544	0.00938949	1.4
Proteins		Osteoprotegerin (OPG)	0.394035	0.12697	0.00191325	1.48	0.454338	0.133597	0.000671875	1.58	0.451992	0.13742	0.00100501	1.57
Proteins		Oncostatin-M (OSM)	0.440216	0.125389	0.00044677	1.55	0.393482	0.130114	0.00249342	1.48	0.323537	0.134903	0.0164719	1.38
Proteins		Tumor necrosis factor (Ligand) superfamily, member 12 (TWEAK)	-0.352891	0.119822	0.00322831	0.7	-0.326151	0.123053	0.00803752	0.72	-0.292838	0.124554	0.0187185	0.75
Proteins		Vascular endothelial growth factor A (VEGFA)	0.28193	0.119263	0.0180824	1.33	0.250295	0.122129	0.0404197	1.28	0.18329	0.125772	0.145027	1.2
Notes: Beta, Se and P refer to the regression coefficents, standard errors and P-values, respectively. OR: odds ratio. Model1: adjusted for age at visit, study sites, race/ethenicity, education status, smoking status, household annual income, HIV serostatus, and fasting status. Model2: further adjusted for lipid lowering and antihypertensive medication in addition to covariates in Model1; Model3:…
