# Supplementary material for: Metabolic and inflammatory perturbation of diabetes associated gut dysbiosis in people living with and without HIV infection
Source: Genome Med. 2024 Apr 20;16:59. doi: 10.1186/s13073-024-01336-1 (PMC11032597; doi:10.1186/s13073-024-01336-1)
Supplement: Supplementary file 7 — Additional file 7: Table S4. Associations of metabolites (and lipids modules) and proteins with diabetes by adjustment models. [file 13073_2024_1336_MOESM7_ESM.xlsx]

## Sheet: Sheet1
Table S5. Associations between metabolites and incident diabetes among WIHS women and MACS men.
		Combined cohorts (n=694)				Men (MACS, n=303)				Women (WIHS,n=393)				Meta-analysis of sex-stratified results (REML)				Q_test	Q_p	Q_FDR_q
Categorical of metabolites	Metabolites name	Beta	Se	P	FDR_q	Beta	Se	P	FDR_q	Beta	Se	P	FDR_q	Beta	Se	P	FDR_q
Non-lipids	Alanine	0.23632	0.081992	0.003949	0.0053395	0.405447	0.132787	0.002263	0.00445057	0.104869	0.10461	0.316115	0.345385	0.244031	0.149877	0.103481	0.113063	3.16171	0.075384	0.463096
Non-lipids	CAR(4:0)	0.278624	0.079909	0.000489	0.000874273	0.302019	0.125569	0.016163	0.0207308	0.271959	0.104168	0.009034	0.0222086	0.284213	0.080172	0.000393	0.000966125	0.033947	0.85382	0.951374
Non-lipids	CAR(5:0)	0.208298	0.081167	0.010279	0.0118914	0.362601	0.130943	0.00562	0.00872579	0.120855	0.104614	0.24799	0.28689	0.2289	0.120191	0.056849	0.0698769	2.08049	0.149192	0.550145
Non-lipids	DMGV	0.307602	0.079726	0.000114	0.000240214	0.406261	0.132338	0.002142	0.00441686	0.244943	0.10192	0.016249	0.0368727	0.305002	0.080748	0.000159	0.00040787	0.932705	0.334161	0.635984
Non-lipids	Glutamic acid	0.331554	0.078864	2.62e-05	7.36095e-05	0.248847	0.128578	0.052945	0.0578473	0.385048	0.100311	0.000124	0.00143812	0.333515	0.07909	2.48e-05	9.145e-05	0.697532	0.403614	0.704447
Non-lipids	Glycine	-0.20222	0.078481	0.009974	0.0117693	-0.2778	0.131618	0.034803	0.0402623	-0.16286	0.099278	0.100909	0.152657	-0.20454	0.079259	0.009861	0.0168116	0.486058	0.485691	0.754099
Non-lipids	Isoleucine	0.361591	0.077899	3.45e-06	1.357e-05	0.38925	0.120454	0.001231	0.00345852	0.345361	0.103228	0.000821	0.00322927	0.363945	0.078382	3.43e-06	2.006e-05	0.076543	0.782037	0.941636
Non-lipids	Leucine	0.320084	0.078995	5.08e-05	0.000124883	0.292773	0.122434	0.01679	0.0210768	0.342546	0.105485	0.001165	0.00381861	0.32134	0.079915	5.79e-05	0.000179795	0.094856	0.758092	0.941636
Non-lipids	Trimethylamine N-oxide	0.18505	0.078447	0.018329	0.0200261	0.185183	0.126622	0.143609	0.143609	0.205141	0.099224	0.038691	0.0691748	0.197548	0.078101	0.011426	0.0185499	0.015392	0.901263	0.966809
Non-lipids	Ureidopropionic acid	0.239866	0.079548	0.002567	0.00378633	0.239092	0.126101	0.057956	0.062171	0.253681	0.100743	0.011799	0.0278456	0.247997	0.078709	0.001628	0.00331214	0.008171	0.927976	0.976179
Non-lipids	Valine	0.315484	0.078684	6.08e-05	0.000137969	0.423492	0.120904	0.000461	0.00159994	0.235377	0.103805	0.02336	0.0475255	0.319222	0.093502	0.00064	0.00145231	1.39358	0.237802	0.551132
Lipids	CE(16:0)	-0.26135	0.083769	0.001809	0.00288462	-0.33037	0.135456	0.014731	0.019314	-0.2055	0.106759	0.054239	0.0914315	-0.25335	0.083847	0.002515	0.00478661	0.524158	0.469073	0.747981
Lipids	CE(18:1)	-0.25346	0.083077	0.002282	0.00345679	-0.43703	0.1385	0.001602	0.00410948	-0.13173	0.104163	0.205998	0.264215	-0.27073	0.15204	0.074966	0.0867254	3.10366	0.078116	0.463096
Lipids	CE(18:2)	-0.387	0.084657	4.84e-06	1.77694e-05	-0.57532	0.136547	2.52e-05	0.0004956	-0.24633	0.107364	0.021772	0.0458767	-0.40001	0.164139	0.01481	0.0229945	3.58725	0.058225	0.463096
Lipids	CE(20:4)	-0.20711	0.08575	0.015726	0.0175063	-0.32776	0.139218	0.018559	0.0223466	-0.11871	0.109864	0.27991	0.311598	-0.20575	0.103049	0.045872	0.0588358	1.38943	0.238501	0.551132
Lipids	CE(22:4)	-0.44792	0.081279	3.57e-08	5.959e-07	-0.52	0.134452	0.00011	0.000721111	-0.38346	0.102196	0.000175	0.00143812	-0.43346	0.081361	9.95e-08	1.46762e-06	0.65361	0.418825	0.704447
Lipids	DG(30:0)	0.365174	0.083069	1.1e-05	3.41579e-05	0.35876	0.130751	0.006072	0.00918585	0.352683	0.106652	0.000943	0.00327276	0.355111	0.082645	1.73e-05	6.80467e-05	0.001297	0.971271	0.976179
Lipids	DG(32:0)	0.487759	0.082518	3.4e-09	2.006e-07	0.537613	0.131674	4.45e-05	0.00056994	0.443334	0.105382	2.59e-05	0.00076405	0.480144	0.082277	5.36e-09	3.1624e-07	0.312503	0.576148	0.829091
Lipids	DG(32:1)	0.399579	0.084332	2.16e-06	9.80308e-06	0.42451	0.133464	0.001469	0.00393959	0.358247	0.108128	0.000922	0.00327276	0.384505	0.084016	4.73e-06	2.32558e-05	0.148822	0.699664	0.935669
Lipids	DG(34:0)	0.471135	0.082635	1.19e-08	3.5105e-07	0.480424	0.132299	0.000282	0.00103988	0.443071	0.104447	2.21e-05	0.00076405	0.457413	0.081978	2.41e-08	7.1095e-07	0.049109	0.824621	0.951374
Lipids	DG(34:1)	0.45546	0.083267	4.5e-08	5.959e-07	0.530247	0.136891	0.000107	0.000721111	0.394123	0.104835	0.00017	0.00143812	0.444446	0.083231	9.3e-08	1.46762e-06	0.623277	0.429832	0.704447
Lipids	DG(34:2)	0.382941	0.08398	5.12e-06	1.77694e-05	0.511581	0.139332	0.000241	0.00101564	0.290605	0.105879	0.006057	0.0155375	0.382532	0.108918	0.000445	0.0010502	1.59455	0.206678	0.551132
Lipids	DG(34:3)	0.298977	0.084481	0.000402	0.000765097	0.433642	0.139422	0.001869	0.00414093	0.198892	0.107003	0.063063	0.0998622	0.299252	0.116135	0.009973	0.0168116	1.78409	0.181648	0.551132
Lipids	DG(36:1)	0.436671	0.081809	9.41e-08	9.25317e-07	0.487548	0.132516	0.000234	0.00101564	0.384002	0.103084	0.000195	0.00143812	0.423038	0.081365	2e-07	2.36e-06	0.380385	0.537397	0.792661
Lipids	DG(36:2)	0.302445	0.083412	0.000288	0.000585931	0.456503	0.137067	0.000867	0.00284183	0.193551	0.104624	0.064318	0.0998622	0.310117	0.130628	0.017594	0.0253182	2.32545	0.127274	0.500611
Lipids	DG(36:3)	0.168273	0.082959	0.042522	0.042522	0.395289	0.139074	0.004479	0.00734058	0.030762	0.10282	0.764796	0.764796	0.200997	0.181866	0.269076	0.269076	4.44213	0.035063	0.344786
Lipids	DG(38:4)	0.260363	0.083366	0.001789	0.00288462	0.269137	0.138947	0.052748	0.0578473	0.240966	0.103304	0.01967	0.0429826	0.250994	0.082902	0.002465	0.00478661	0.026474	0.870749	0.951374
Lipids	DG(38:5)	0.236855	0.082253	0.003982	0.0053395	0.33788	0.136122	0.013058	0.0179168	0.165714	0.102799	0.106959	0.157765	0.228675	0.082919	0.005819	0.0104037	1.0187	0.312828	0.633349
Lipids	LPC(18:2)	-0.22063	0.080664	0.006235	0.00766385	-0.40768	0.138982	0.003354	0.00565389	-0.11657	0.098899	0.238526	0.282379	-0.24575	0.14463	0.089291	0.0993994	2.91247	0.087897	0.463096
Lipids	PC(36:4)_A	-0.17905	0.08067	0.026451	0.0269071	-0.31295	0.139696	0.025076	0.0295897	-0.1222	0.100283	0.223031	0.274142	-0.19278	0.092099	0.036331	0.047634	1.23047	0.267315	0.563271
Lipids	PC(P-34:0)/PC(O-34:1)_B	-0.19318	0.083735	0.021051	0.022582	-0.24186	0.128731	0.06027	0.0634987	-0.15511	0.113235	0.170745	0.228954	-0.19295	0.085023	0.023242	0.0324061	0.256027	0.612863	0.840905
Lipids	PC(P-34:1)/PC(O-34:2)	-0.23755	0.083786	0.004579	0.00587307	-0.40947	0.136617	0.002725	0.00502422	-0.12581	0.106919	0.239304	0.282379	-0.25489	0.141252	0.071149	0.0839558	2.6734	0.102038	0.463096
Lipids	PC(P-34:2)/PC(O-34:3)	-0.30184	0.083798	0.000316	0.000621467	-0.5293	0.135903	9.83e-05	0.000721111	-0.15209	0.109096	0.163278	0.224033	-0.33199	0.188403	0.078046	0.0885522	4.68485	0.03043	0.344786
Lipids	PC(P-36:1)/PC(O-36:2)	-0.23104	0.080727	0.00421	0.00551978	-0.40597	0.134263	0.002497	0.00475235	-0.12824	0.102802	0.212253	0.266445	-0.25368	0.138217	0.066454	0.080016	2.69758	0.100501	0.463096
Lipids	PC(P-36:2)/PC(O-36:3)	-0.27109	0.084826	0.001394	0.00234989	-0.43015	0.13707	0.0017	0.00414093	-0.16132	0.10977	0.141663	0.199003	-0.2832	0.13383	0.034333	0.0460374	2.34355	0.125803	0.500611
Lipids	PE(38:2)	-0.20159	0.083065	0.015227	0.0172768	-0.22632	0.144296	0.116771	0.118784	-0.19479	0.104863	0.063225	0.0998622	-0.20569	0.084828	0.015318	0.0231734	0.031248	0.859689	0.951374
Lipids	PE(40:6)	0.223023	0.080705	0.00572	0.00718043	0.548186	0.140141	9.17e-05	0.000721111	0.071212	0.103505	0.491448	0.517776	0.300342	0.238303	0.207549	0.21202	7.49529	0.006186	0.296534
Lipids	PE(P-38:2)/PE(O-38:3)	-0.24739	0.085097	0.003647	0.00512317	-0.52921	0.143408	0.000224	0.00101564	-0.06859	0.10898	0.529117	0.547683	-0.28946	0.230116	0.208426	0.21202	6.53987	0.010548	0.296534
Lipids	PE(P-44:12)/PE(O-44:13)	-0.18038	0.081037	0.026019	0.0269071	-0.32311	0.137107	0.018442	0.0223466	-0.11274	0.101216	0.265356	0.301077	-0.19759	0.103203	0.055544	0.0697254	1.52384	0.217039	0.551132
Lipids	TG(48:0)	0.414414	0.079847	2.1e-07	1.37667e-06	0.412583	0.126084	0.001067	0.00314765	0.407706	0.103863	8.66e-05	0.00143812	0.409678	0.080166	3.22e-07	2.95843e-06	0.000892	0.976179	0.976179
Lipids	TG(48:1)	0.396854	0.081831	1.24e-06	6.65091e-06	0.389	0.126883	0.002171	0.00441686	0.380623	0.106239	0.00034	0.002006	0.384075	0.081456	2.42e-06	1.78475e-05	0.002562	0.959629	0.976179
Lipids	TG(49:0)	0.337242	0.081359	3.4e-05	8.77304e-05	0.227431	0.129484	0.079014	0.0817864	0.391244	0.102949	0.000144	0.00143812	0.327798	0.080583	4.75e-05	0.000164853	0.980634	0.322042	0.633349
Lipids	TG(49:1)	0.341744	0.082471	3.42e-05	8.77304e-05	0.275074	0.131677	0.036707	0.0416483	0.363709	0.10403	0.000472	0.00229679	0.329647	0.081629	5.38e-05	0.000176344	0.278973	0.597375	0.83917
Lipids	TG(50:0)	0.417462	0.080327	2.02e-07	1.37667e-06	0.471213	0.128981	0.000259	0.00101873	0.368153	0.102139	0.000313	0.002006	0.407872	0.080073	3.51e-07	2.95843e-06	0.392389	0.531046	0.792661
Lipids	TG(50:1)	0.447413	0.082104	5.05e-08	5.959e-07	0.555975	0.13195	2.51e-05	0.0004956	0.361878	0.104181	0.000514	0.00229679	0.442035	0.095567	3.74e-06	2.006e-05	1.33289	0.248291	0.551132
Lipids	TG(50:2)	0.442979	0.083422	1.1e-07	9.27143e-07	0.558394	0.132337	2.45e-05	0.0004956	0.337869	0.105764	0.0014	0.00418015	0.433786	0.109325	7.25e-05	0.000213875	1.69454	0.193004	0.551132
Lipids	TG(51:0)	0.361788	0.081307	8.6e-06	2.81889e-05	0.386842	0.130927	0.00313	0.00543147	0.327267	0.102555	0.001417	0.00418015	0.34992	0.080735	1.46e-05	6.15286e-05	0.128316	0.720185	0.935669
Lipids	TG(51:1)	0.393709	0.082054	1.6e-06	7.86667e-06	0.416386	0.133863	0.001867	0.00414093	0.358019	0.102824	0.000498	0.00229679	0.379678	0.081544	3.22e-06	2.006e-05	0.119567	0.729505	0.935669
Lipids	TG(52:0)	0.375474	0.08032	2.94e-06	1.239e-05	0.388554	0.130957	0.003007	0.00537615	0.347761	0.100584	0.000545	0.00229679	0.362897	0.07977	5.38e-06	2.44169e-05	0.06103	0.804875	0.949752
Lipids	TG(52:1)	0.417603	0.08105	2.57e-07	1.5163e-06	0.535847	0.131863	4.83e-05	0.00056994	0.321336	0.101541	0.001553	0.00436319	0.412095	0.105979	0.000101	0.000270864	1.66128	0.197431	0.551132
Lipids	TG(52:2)	0.346774	0.082257	2.49e-05	7.3455e-05	0.502863	0.13113	0.000126	0.0007434	0.22328	0.103543	0.031053	0.057254	0.351494	0.139311	0.011633	0.0185499	2.80005	0.094262	0.463096
Lipids	TG(52:3)	0.252172	0.082667	0.002285	0.00345679	0.512542	0.139405	0.000236	0.00101564	0.091781	0.102644	0.371232	0.398231	0.291588	0.210114	0.165211	0.177226	5.90731	0.015078	0.296534
Lipids	TG(53:2)	0.216213	0.080902	0.007528	0.00906433	0.32671	0.132263	0.013506	0.0181103	0.135264	0.10229	0.18605	0.243932	0.212626	0.093945	0.023618	0.0324061	1.311	0.252213	0.551132
Lipids	TG(54:1)	0.317226	0.078944	5.86e-05	0.000137969	0.334696	0.125623	0.007715	0.0111021	0.286984	0.100043	0.004123	0.0110571	0.3055	0.078259	9.47e-05	0.000266062	0.088269	0.766389	0.941636
Lipids	TG(54:2)	0.304568	0.078905	0.000113	0.000240214	0.421691	0.127536	0.000945	0.00293447	0.214456	0.099372	0.030919	0.057254	0.302654	0.102464	0.003139	0.00578753	1.64291	0.199927	0.551132
Lipids	TG(55:2)	0.277687	0.079627	0.000488	0.000874273	0.351181	0.128673	0.006348	0.0093633	0.216868	0.09991	0.029959	0.057254	0.267387	0.078914	0.000703	0.00153619	0.679755	0.409671	0.704447
Lipids	TG(56:2)	0.251483	0.078668	0.00139	0.00234989	0.330716	0.125984	0.008663	0.0121695	0.19363	0.099317	0.051221	0.0888835	0.246172	0.077995	0.001598	0.00331214	0.730211	0.392815	0.704447
Lipids	TG(56:3)	0.235205	0.079758	0.003188	0.00458761	0.36261	0.128392	0.004739	0.00755678	0.156529	0.099763	0.116646	0.167856	0.243722	0.101814	0.016675	0.0245956	1.60642	0.204996	0.551132
Lipids	TG(58:6)	0.18253	0.081637	0.025361	0.0267196	0.431964	0.139067	0.001895	0.00414093	0.061308	0.10242	0.549441	0.558914	0.234698	0.184943	0.204431	0.21202	4.60573	0.031865	0.344786
Notes: Beta, Se and P refer to the regression coefficents, standard errors and P-values from Cox regression models, respectively. Estimates were adjusted for age at visit, study sites, race/ethenicity, education status, smoking status, household annual income, HIV serostatus, and fasting status. Anlyses among combined cohorts were further adjusted for sex. Meta-analyses with random effect models …
