# Supplementary material for: Metabolic and inflammatory perturbation of diabetes associated gut dysbiosis in people living with and without HIV infection
Source: Genome Med. 2024 Apr 20;16:59. doi: 10.1186/s13073-024-01336-1 (PMC11032597; doi:10.1186/s13073-024-01336-1)
Supplement: Supplementary file 8 — Additional file 8: Table S6. Associations of diabetes associated genera with diabetes associated metabolites (and Lipid modules) and proinflammatory proteins. [file 13073_2024_1336_MOESM8_ESM.xlsx]

## Sheet: Sheet1
Table S 6. Associations of diabetes associated genera with diabetes associated metabolites (and Lipid modules) and proinflammatory proteins.
Kingdom	Phylum	Class	Order	Family	Genus	Metabolites/proteins (Mediators)	Beta	Se	P	Omics_group	FDR-q
k.Bacteria	p.Proteobacteria	c.Gammaproteobacteria	o.Enterobacterales	f.Enterobacteriaceae	g.Escherichia	Imidazolepropionic acid	0.238783	0.0476816	8.20738e-07	Nonlipids&lipid_module	0.000172355
k.Bacteria	p.Proteobacteria	c.Gammaproteobacteria	o.Enterobacterales	f.Enterobacteriaceae	g.Escherichia	Alanine	0.223614	0.0480203	4.3544e-06	Nonlipids&lipid_module	0.000457212
k.Bacteria	p.Actinobacteria	c.Coriobacteriia	o.Eggerthellales	f.Eggerthellaceae	g.Adlercreutzia	Imidazolepropionic acid	-0.169967	0.0480281	0.000448044	Nonlipids&lipid_module	0.0235223
k.Bacteria	p.Proteobacteria	c.Gammaproteobacteria	o.Enterobacterales	f.Enterobacteriaceae	g.Shigella	Imidazolepropionic acid	0.171582	0.0484779	0.000447238	Nonlipids&lipid_module	0.0235223
k.Bacteria	p.Firmicutes	c.Clostridia	o.Clostridiales	f.Ruminococcaceae	g.Ruminococcus	Xanthopterin	-0.128314	0.037684	0.000727196	Nonlipids&lipid_module	0.0305422
k.Bacteria	p.Firmicutes	c.Negativicutes	o.Veillonellales	f.Veillonellaceae	g.Megasphaera	Imidazolepropionic acid	0.161566	0.0495046	0.00119247	Nonlipids&lipid_module	0.0415132
k.Bacteria	p.Proteobacteria	c.Gammaproteobacteria	o.Enterobacterales	f.Enterobacteriaceae	g.Shigella	Alanine	0.157001	0.0487558	0.00138377	Nonlipids&lipid_module	0.0415132
k.Bacteria	p.Firmicutes	c.Clostridia	o.Clostridiales	f.Peptostreptococcaceae	g.Intestinibacter	Phenylacetylglutamine	-0.141666	0.0454407	0.00195237	Nonlipids&lipid_module	0.0512498
k.Bacteria	p.Firmicutes	c.Clostridia	o.Clostridiales	f.Ruminococcaceae	g.Ruminococcus	Imidazolepropionic acid	-0.143577	0.0481204	0.00301886	Nonlipids&lipid_module	0.0704401
k.Bacteria	p.Firmicutes	c.Clostridia	o.Clostridiales	f.Ruminococcaceae	g.Ruminococcus	Lipid module1 (CE,DG1)	-0.133186	0.0454251	0.00355763	Nonlipids&lipid_module	0.0747103
k.Bacteria	p.Firmicutes	c.Clostridia	o.Clostridiales	f.Ruminococcaceae	g.Ruminococcus	Dimethylguanidino Valerate (DMGV)	-0.128639	0.0449289	0.00441066	Nonlipids&lipid_module	0.0842035
k.Bacteria	p.Proteobacteria	c.Gammaproteobacteria	o.Enterobacterales	f.Enterobacteriaceae	g.Escherichia	FGF-21	0.176422	0.0475925	0.000238764	Proteins	0.0300843
k.Bacteria	p.Actinobacteria	c.Coriobacteriia	o.Eggerthellales	f.Eggerthellaceae	g.Adlercreutzia	IL-18R1	-0.153537	0.0471526	0.00122351	Proteins	0.0513875
k.Bacteria	p.Firmicutes	c.Clostridia	o.Clostridiales	f.Ruminococcaceae	g.Ruminococcus	CSF-1	-0.149671	0.0446589	0.000878929	Proteins	0.0513875
k.Bacteria	p.Actinobacteria	c.Coriobacteriia	o.Eggerthellales	f.Eggerthellaceae	g.Adlercreutzia	HGF	-0.136081	0.0467694	0.00381687	Proteins	0.077364
k.Bacteria	p.Actinobacteria	c.Coriobacteriia	o.Eggerthellales	f.Eggerthellaceae	g.Adlercreutzia	OPG	-0.130079	0.0447674	0.00386445	Proteins	0.077364
k.Bacteria	p.Firmicutes	c.Clostridia	o.Clostridiales	f.Ruminococcaceae	g.Ruminococcus	FGF-21	-0.13621	0.047435	0.004298	Proteins	0.077364
k.Bacteria	p.Proteobacteria	c.Gammaproteobacteria	o.Enterobacterales	f.Enterobacteriaceae	g.Escherichia	OPG	0.131005	0.0451034	0.00387773	Proteins	0.077364
k.Bacteria	p.Actinobacteria	c.Coriobacteriia	o.Eggerthellales	f.Eggerthellaceae	g.Adlercreutzia	IL6	-0.11807	0.0451485	0.00924958	Proteins	0.0820098
k.Bacteria	p.Actinobacteria	c.Coriobacteriia	o.Eggerthellales	f.Eggerthellaceae	g.Adlercreutzia	LIF-R	-0.124982	0.0467498	0.00780963	Proteins	0.0820098
k.Bacteria	p.Firmicutes	c.Clostridia	o.Clostridiales	f.Peptostreptococcaceae	g.Intestinibacter	CD6	0.122579	0.0478041	0.0106983	Proteins	0.0820098
k.Bacteria	p.Firmicutes	c.Clostridia	o.Clostridiales	f.Peptostreptococcaceae	g.Intestinibacter	OPG	0.119255	0.0460119	0.00988924	Proteins	0.0820098
k.Bacteria	p.Firmicutes	c.Clostridia	o.Clostridiales	f.Ruminococcaceae	g.Ruminococcus	GDNF	-0.127668	0.0463561	0.00614914	Proteins	0.0820098
k.Bacteria	p.Firmicutes	c.Clostridia	o.Clostridiales	f.Ruminococcaceae	g.Ruminococcus	IL-18R1	-0.121735	0.0472639	0.0103566	Proteins	0.0820098
k.Bacteria	p.Firmicutes	c.Negativicutes	o.Veillonellales	f.Veillonellaceae	g.Megasphaera	OSM	0.124466	0.0471684	0.00863942	Proteins	0.0820098
k.Bacteria	p.Proteobacteria	c.Gammaproteobacteria	o.Enterobacterales	f.Enterobacteriaceae	g.Escherichia	HGF	0.121116	0.0472272	0.010688	Proteins	0.0820098
k.Bacteria	p.Proteobacteria	c.Gammaproteobacteria	o.Enterobacterales	f.Enterobacteriaceae	g.Escherichia	GDNF	0.119643	0.0468765	0.0110648	Proteins	0.0820098
k.Bacteria	p.Proteobacteria	c.Gammaproteobacteria	o.Enterobacterales	f.Enterobacteriaceae	g.Shigella	OPG	0.119048	0.0452699	0.00886836	Proteins	0.0820098
Notes: Diabetes associated metabolites/proteins were regressed out diabetes associated genera/species while adjusting for study sites, age at visit, race/ethnecity, household annual income, education status, drinking status, smoking status, fasting status, antibiotic use within four weeks of stool samples collection, and HIV serostatus. Estimates highlighted in grey were those met the criteria (F…
