# Supplementary material for: Metabolic and inflammatory perturbation of diabetes associated gut dysbiosis in people living with and without HIV infection
Source: Genome Med. 2024 Apr 20;16:59. doi: 10.1186/s13073-024-01336-1 (PMC11032597; doi:10.1186/s13073-024-01336-1)
Supplement: Supplementary file 9 — Additional file 9: Table S7. Associations of selected microbial genera, proteins, lipid modules and nonlipids metabolites with diabetes by HIV serostatus. [file 13073_2024_1336_MOESM9_ESM.xlsx]

## Sheet: Sheet1
Table S7. Associations (OR,95%CI) of selected microbiome genera, proteins, lipid modules and nonlipids metabolites with diabetes by HIV serostatus
			HIV serostatus
Omics type	Class of metabolites	Omics features	Negative(N = 157)	Positive (N = 336)	p-int
Genera		g.Adlercreutzia	0.572 (0.38, 0.861)	0.817 (0.639, 1.043)	0.216184
Genera		g.Lactobacillus	1.49 (0.939, 2.365)	1.286 (0.995, 1.661)	0.930574
Genera		g.Intestinibacter	0.475 (0.292, 0.772)	0.829 (0.643, 1.069)	0.0608538
Genera		g.Ruminococcus	0.546 (0.354, 0.841)	0.737 (0.575, 0.945)	0.224276
Genera		g.Megasphaera	1.383 (0.869, 2.203)	1.248 (0.969, 1.607)	0.863192
Genera		g.Escherichia	1.604 (1.025, 2.51)	1.266 (0.983, 1.631)	0.303948
Genera		g.Shigella	1.506 (0.965, 2.351)	1.5 (1.152, 1.952)	0.806661
Lipid modules	Lipid modules	Lipid module1 (CE,DG1)	1.805 (1.094, 2.98)	1.686 (1.246, 2.28)	0.774705
Lipid modules	Lipid modules	Lipid module2 (PC,PE)	0.538 (0.317, 0.913)	0.501 (0.357, 0.705)	0.487101
Lipid modules	Lipid modules	Lipid module3 (TG1)	1.697 (1.079, 2.669)	1.38 (1.039, 1.832)	0.461398
Lipid modules	Lipid modules	Lipid module4 (TG2,DG3)	1.89 (1.161, 3.075)	1.364 (1.028, 1.809)	0.309552
Metabolites	Other metabolites	2-Methylguanosine	1.807 (1.136, 2.874)	1.223 (0.907, 1.648)	0.128598
Metabolites	AA and metabolites	4-Acetamidobutanoic acid	1.821 (1.109, 2.988)	1.302 (0.959, 1.768)	0.259994
Metabolites	AA and metabolites	4-Aminohippuric acid	1.826 (1.101, 3.029)	1.475 (1.088, 2)	0.508121
Metabolites	AA and metabolites	Alanine	1.762 (1.127, 2.752)	1.362 (1.028, 1.805)	0.732926
Metabolites	Microbially catabolized metabolites	Phenylacetylglutamine	2.456 (1.415, 4.264)	1.297 (0.967, 1.739)	0.0446874
Metabolites	AA and metabolites	Aspartic acid	1.514 (0.748, 3.063)	1.499 (1.007, 2.231)	0.724584
Metabolites	Other metabolites	CAR(4:0)	1.489 (0.927, 2.391)	1.844 (1.348, 2.522)	0.445
Metabolites	Other metabolites	CAR(5:0)	1.44 (0.935, 2.217)	1.475 (1.098, 1.981)	0.660241
Metabolites	CEs	CE(16:0)	0.495 (0.279, 0.879)	0.579 (0.426, 0.787)	0.592803
Metabolites	CEs	CE(18:1)	0.589 (0.355, 0.976)	0.637 (0.471, 0.862)	0.584017
Metabolites	CEs	CE(18:2)	0.426 (0.246, 0.737)	0.554 (0.409, 0.749)	0.8426
Metabolites	CEs	CE(20:4)	0.837 (0.521, 1.346)	0.686 (0.512, 0.919)	0.394829
Metabolites	CEs	CE(22:4)	0.493 (0.297, 0.819)	0.837 (0.633, 1.106)	0.121371
Metabolites	AA and metabolites	Cystine	1.357 (0.831, 2.215)	1.495 (1.086, 2.057)	0.963787
Metabolites	DGs	DG(30:0)	1.605 (0.985, 2.616)	1.374 (1.024, 1.843)	0.853149
Metabolites	DGs	DG(32:0)	1.844 (1.119, 3.039)	1.467 (1.091, 1.974)	0.657963
Metabolites	DGs	DG(32:1)	1.395 (0.879, 2.215)	1.522 (1.128, 2.055)	0.692837
Metabolites	DGs	DG(34:0)	1.785 (1.071, 2.975)	1.4 (1.04, 1.886)	0.777992
Metabolites	DGs	DG(34:1)	1.835 (1.08, 3.117)	1.549 (1.127, 2.129)	0.876323
Metabolites	DGs	DG(34:2)	1.582 (0.921, 2.715)	1.697 (1.228, 2.347)	0.602693
Metabolites	DGs	DG(34:3)	1.058 (0.657, 1.703)	1.496 (1.106, 2.025)	0.204094
Metabolites	DGs	DG(36:1)	1.854 (1.125, 3.055)	1.501 (1.116, 2.018)	0.805366
Metabolites	DGs	DG(36:2)	1.789 (1.102, 2.903)	1.388 (1.043, 1.847)	0.544418
Metabolites	DGs	DG(36:3)	1.318 (0.824, 2.109)	1.371 (1.035, 1.816)	0.611043
Metabolites	DGs	DG(38:4)	1.397 (0.892, 2.188)	1.458 (1.099, 1.934)	0.678382
Metabolites	DGs	DG(38:5)	1.548 (0.979, 2.448)	1.563 (1.176, 2.078)	0.674469
Metabolites	Other metabolites	Dimethylguanidino Valerate (DMGV)	1.597 (0.946, 2.697)	1.392 (1.04, 1.865)	0.541833
Metabolites	AA and metabolites	Glutamic acid	1.861 (1.01, 3.43)	2.037 (1.449, 2.864)	0.243108
Metabolites	AA and metabolites	Glycine	0.667 (0.422, 1.054)	0.68 (0.508, 0.909)	0.526877
Metabolites	Other metabolites	Glycocholic acid	1.498 (0.961, 2.335)	1.246 (0.942, 1.65)	0.373795
Metabolites	AA and metabolites	Homoarginine	0.569 (0.356, 0.91)	0.803 (0.605, 1.064)	0.209857
Metabolites	AA and metabolites	Homocitrulline	1.557 (0.962, 2.52)	1.35 (1.017, 1.791)	0.677668
Metabolites	Microbially catabolized metabolites	Imidazolepropionic acid	1.729 (1.069, 2.796)	1.246 (0.953, 1.63)	0.332533
Metabolites	BCAAs and metabolites	Isoleucine	1.674 (1.025, 2.732)	1.724 (1.293, 2.297)	0.325031
Metabolites	BCAAs and metabolites	Leucine	1.477 (0.919, 2.374)	1.668 (1.247, 2.23)	0.229948
Metabolites	PCs/LPCs	LPC(18:2)	0.793 (0.5, 1.258)	0.589 (0.438, 0.793)	0.230768
Metabolites	BCAAs and metabolites	N-Acetylleucine	2.514 (1.267, 4.988)	1.269 (0.919, 1.752)	0.446169
Metabolites	Other metabolites	N4-Acetylcytidine	1.955 (1.154, 3.311)	1.161 (0.878, 1.535)	0.078455
Metabolites	PCs/LPCs	PC(36:4)_A	0.54 (0.33, 0.881)	0.578 (0.427, 0.783)	0.807498
Metabolites	PCs/LPCs	PC(P-34:0)/PC(O-34:1)_B	0.996 (0.587, 1.691)	0.581 (0.413, 0.819)	0.0429934
Metabolites	PCs/LPCs	PC(P-34:1)/PC(O-34:2)	0.756 (0.456, 1.255)	0.513 (0.364, 0.723)	0.0513535
Metabolites	PCs/LPCs	PC(P-34:2)/PC(O-34:3)	0.517 (0.306, 0.875)	0.519 (0.371, 0.726)	0.594636
Metabolites	PCs/LPCs	PC(P-36:1)/PC(O-36:2)	0.601 (0.367, 0.986)	0.51 (0.366, 0.709)	0.247799
Metabolites	PCs/LPCs	PC(P-36:2)/PC(O-36:3)	0.616 (0.371, 1.022)	0.603 (0.437, 0.834)	0.647196
Metabolites	PCs/LPCs	PC(P-38:5)/PC(O-38:6)	0.689 (0.416, 1.143)	0.786 (0.58, 1.066)	0.990427
Metabolites	PEs	PE(38:2)	0.784 (0.462, 1.33)	0.655 (0.473, 0.909)	0.484788
Metabolites	PEs	PE(40:6)	1.585 (0.968, 2.593)	1.488 (1.115, 1.986)	0.710601
Metabolites	PEs	PE(P-36:0)/PE(O-36:1)	0.705 (0.442, 1.123)	0.7 (0.517, 0.947)	0.56084
Metabolites	PEs	PE(P-38:2)/PE(O-38:3)	0.579 (0.361, 0.927)	0.709 (0.526, 0.955)	0.456248
Metabolites	PEs	PE(P-44:12)/PE(O-44:13)	0.52 (0.32, 0.845)	0.581 (0.433, 0.779)	0.944444
Metabolites	Other metabolites	Dipeptide Prolyl-Glycine (Pro-Gly)	2.219 (1.336, 3.687)	1.381 (1.029, 1.852)	0.175096
Metabolites	Other metabolites	Sphinganine	0.579 (0.322, 1.042)	0.762 (0.532, 1.091)	0.89726
Metabolites	TGs	TG(48:0)	1.627 (1.035, 2.559)	1.381 (1.039, 1.837)	0.521285
Metabolites	TGs	TG(48:1)	1.442 (0.932, 2.232)	1.354 (1.021, 1.795)	0.791973
Metabolites	TGs	TG(49:0)	1.438 (0.932, 2.218)	1.308 (0.988, 1.73)	0.964336
Metabolites	TGs	TG(49:1)	1.572 (1.006, 2.456)	1.338 (1.01, 1.772)	0.633265
Metabolites	TGs	TG(50:0)	1.641 (1.042, 2.585)	1.375 (1.033, 1.828)	0.523236
Metabolites	TGs	TG(50:1)	1.976 (1.218, 3.206)	1.415 (1.066, 1.877)	0.23912
Metabolites	TGs	TG(50:2)	1.693 (1.06, 2.703)	1.423 (1.072, 1.891)	0.54441
Metabolites	TGs	TG(51:0)	1.404 (0.918, 2.148)	1.335 (1.004, 1.776)	0.871138
Metabolites	TGs	TG(51:1)	1.581 (1.014, 2.464)	1.393 (1.048, 1.851)	0.705309
Metabolites	TGs	TG(52:0)	1.609 (1.029, 2.515)	1.3 (0.976, 1.733)	0.434715
Metabolites	TGs	TG(52:1)	1.943 (1.207, 3.128)	1.35 (1.017, 1.792)	0.204853
Metabolites	TGs	TG(52:2)	1.908 (1.164, 3.128)	1.366 (1.029, 1.814)	0.306315
Metabolites	TGs	TG(52:3)	1.45 (0.902, 2.331)	1.351 (1.021, 1.787)	0.971899
Metabolites	TGs	TG(53:2)	1.724 (1.062, 2.798)	1.198 (0.902, 1.591)	0.213175
Metabolites	TGs	TG(54:1)	1.764 (1.115, 2.79)	1.197 (0.901, 1.59)	0.163742
Metabolites	TGs	TG(54:2)	1.968 (1.22, 3.174)	1.226 (0.924, 1.626)	0.0912879
Metabolites	TGs	TG(55:2)	1.794 (1.111, 2.895)	1.375 (1.028, 1.839)	0.32756
Metabolites	TGs	TG(56:2)	1.774 (1.117, 2.817)	1.269 (0.956, 1.684)	0.178939
Metabolites	TGs	TG(56:3)	1.817 (1.138, 2.9)	1.342 (1.009, 1.784)	0.262538
Metabolites	TGs	TG(58:6)	1.278 (0.815, 2.004)	1.656 (1.246, 2.202)	0.332986
Metabolites	Microbially catabolized metabolites	Trimethylamine N-oxide	1.76 (1.099, 2.818)	1.39 (1.035, 1.868)	0.524118
Metabolites	AA and metabolites	Ureidopropionic acid	1.389 (0.881, 2.191)	1.308 (0.99, 1.727)	0.894901
Metabolites	BCAAs and metabolites	Valine	1.257 (0.818, 1.933)	1.771 (1.316, 2.384)	0.0767335
Metabolites	Other metabolites	Xanthopterin	3.295 (1.671, 6.496)	1.32 (0.953, 1.829)	0.16454
Proteins		CCL11	1.45 (0.901, 2.334)	1.547 (1.125, 2.127)	0.696469
Proteins		CD6	0.987 (0.621, 1.568)	0.67 (0.502, 0.894)	0.263489
Proteins		CXCL10	0.642 (0.402, 1.026)	0.74 (0.564, 0.97)	0.854381
Proteins		CXCL5	0.976 (0.606, 1.57)	1.494 (1.098, 2.032)	0.100385
Proteins		CXCL6	1.822 (1.103, 3.01)	1.23 (0.914, 1.656)	0.421774
Proteins		FGF-21	2.739 (1.529, 4.905)	1.176 (0.893, 1.547)	0.0350354
Proteins		GDNF	1.163 (0.744, 1.817)	1.406 (1.053, 1.876)	0.928184
Proteins		HGF	1.553 (0.926, 2.606)	1.669 (1.246, 2.236)	0.813636
Proteins		IL-17A	1.77 (1.1, 2.846)	1.23 (0.937, 1.614)	0.180308
Proteins		IL-17C	2.19 (1.306, 3.673)	1.248 (0.952, 1.635)	0.129748
Proteins		IL-18R1	2.086 (1.238, 3.514)	2.261 (1.624, 3.149)	0.741721
Proteins		IL6	1.372 (0.835, 2.252)	1.281 (0.959, 1.712)	0.674201
Proteins		LIF-R	1.241 (0.787, 1.957)	1.536 (1.148, 2.057)	0.362229
Proteins		OPG	1.724 (1.004, 2.961)	1.483 (1.102, 1.996)	0.350489
Proteins		OSM	1.932 (1.097, 3.404)	1.498 (1.126, 1.992)	0.714237
Proteins		TWEAK	0.853 (0.559, 1.303)	0.637 (0.472, 0.859)	0.51422
Proteins		VEGFA	1.384 (0.85, 2.253)	1.392 (1.048, 1.848)	0.544744
Note: All features were standardized into Z-scores. For genera, the central log ratio transformed values were used; for proteins and metabolites, the inverse normal transformed values were used. p values were derived from t.test or anova while adjusting for age,race/ethenicity, household annual income, study sites, education level,drinking status, smoking status, fasting status (for metabolites a…
