# Supplementary material for: Metabolic and inflammatory perturbation of diabetes associated gut dysbiosis in people living with and without HIV infection
Source: Genome Med. 2024 Apr 20;16:59. doi: 10.1186/s13073-024-01336-1 (PMC11032597; doi:10.1186/s13073-024-01336-1)
Supplement: Supplementary file 10 — Additional file 10: Table S8. Levels of diabetes associated microbial genera, proteins, lipid modules and individual nonlipids metabolites by HIV characteristics. [file 13073_2024_1336_MOESM10_ESM.xlsx]

## Sheet: Sheet1
Table S8. Levels of diabetes associated microbiome genera, proteins, lipid modules and individual nonlipids metabolites by HIV characteristics
			HIV serostatus			HIV serostatus and virus RNA detection
Features type	Class of metabolites	Names of features	Negative(N = 157)	Positive (N = 336)	P-value	HIV negative (N = 157)	Not detected (N = 247)	Detectable (N = 89)	P-value
Genera		g.Adlercreutzia	0.05 (0.97)	-0.02 (1.00)	0.5	0.05 (0.97)	0.00 (1.00)	-0.09 (0.99)	0.59
Genera		g.Intestinibacter	0.12 (0.95)	-0.05 (0.97)	0.062	0.12 (0.95)	-0.06 (1.04)	-0.05 (0.75)	0.18
Genera		g.Ruminococcus	-0.06 (0.90)	0.03 (1.00)	0.3	-0.06 (0.90)	0.01 (1.03)	0.09 (0.95)	0.48
Genera		g.Megasphaera	-0.01 (0.92)	0.00 (1.02)	0.9	-0.01 (0.92)	0.03 (1.02)	-0.06 (1.03)	0.75
Genera		g.Escherichia	-0.07 (0.88)	0.03 (1.00)	0.3	-0.07 (0.88)	0.07 (1.00)	-0.07 (0.98)	0.31
Genera		g.Shigella	-0.03 (0.95)	0.02 (1.00)	0.6	-0.03 (0.95)	0.01 (0.98)	0.03 (1.06)	0.86
Proteins		VEGFA	-0.03 (1.08)	0.02 (0.90)	0.6	-0.03 (1.08)	-0.01 (0.93)	0.09 (0.82)	0.65
Proteins		GDNF	-0.13 (0.88)	0.06 (0.96)	0.056	-0.13 (0.88)	-0.01 (0.95)	0.24 (0.99)	0.021
Proteins		OPG	-0.08 (0.87)	0.04 (0.92)	0.2	-0.08 (0.87)	0.02 (0.91)	0.09 (0.93)	0.42
Proteins		IL6	-0.02 (0.91)	0.01 (0.91)	0.7	-0.02 (0.91)	0.03 (0.97)	-0.03 (0.75)	0.83
Proteins		IL-17C	0.09 (1.02)	-0.04 (0.95)	0.2	0.09 (1.02)	-0.02 (0.99)	-0.09 (0.82)	0.37
Proteins		IL-17A	0.00 (1.00)	0.00 (0.95)	>0.9	0.00 (1.00)	0.02 (1.01)	-0.04 (0.77)	0.9
Proteins		OSM	0.15 (0.84)	-0.07 (0.96)	0.02	0.15 (0.84)	0.03 (0.95)	-0.32 (0.96)	0.001
Proteins		CD6	-0.32 (0.89)	0.14 (0.96)	<0.001	-0.32 (0.89)	-0.03 (0.86)	0.63 (1.07)	<0.001
Proteins		CCL11	-0.11 (0.86)	0.05 (0.89)	0.071	-0.11 (0.86)	0.05 (0.91)	0.06 (0.84)	0.2
Proteins		LIF-R	-0.08 (0.91)	0.03 (0.96)	0.3	-0.08 (0.91)	-0.05 (0.99)	0.27 (0.84)	0.021
Proteins		FGF-21	-0.01 (0.92)	0.00 (0.98)	0.9	-0.01 (0.92)	-0.05 (0.92)	0.14 (1.12)	0.32
Proteins		IL-18R1	0.03 (0.93)	-0.01 (0.97)	0.6	0.03 (0.93)	-0.07 (0.95)	0.14 (1.00)	0.2
Proteins		CXCL5	-0.02 (0.87)	0.01 (0.88)	0.7	-0.02 (0.87)	0.03 (0.89)	-0.05 (0.84)	0.71
Proteins		HGF	0.04 (0.97)	-0.02 (0.94)	0.5	0.04 (0.97)	-0.01 (0.95)	-0.04 (0.90)	0.82
Proteins		CXCL6	-0.07 (0.87)	0.03 (0.89)	0.3	-0.07 (0.87)	0.05 (0.89)	-0.01 (0.91)	0.5
Proteins		CXCL10	-0.43 (0.93)	0.19 (0.92)	<0.001	-0.43 (0.93)	0.05 (0.87)	0.57 (0.96)	<0.001
Proteins		TWEAK	0.01 (0.91)	0.00 (0.97)	0.9	0.01 (0.91)	0.00 (0.97)	-0.02 (0.98)	0.97
Proteins		CSF-1	-0.07 (1.00)	0.03 (0.87)	0.3	-0.07 (1.00)	0.01 (0.86)	0.08 (0.89)	0.52
Lipid modules	Lipid modules	Lipid module1 (CE,DG1)	-0.05 (0.90)	0.02 (0.93)	0.4	-0.05 (0.90)	-0.04 (0.93)	0.20 (0.89)	0.1
Lipid modules	Lipid modules	Lipid module2 (PC,PE)	0.14 (0.77)	-0.07 (0.88)	0.013	0.14 (0.77)	-0.02 (0.87)	-0.19 (0.89)	0.018
Lipid modules	Lipid modules	Lipid module3 (TG1)	0.04 (0.94)	-0.02 (0.98)	0.5	0.04 (0.94)	-0.07 (0.98)	0.11 (0.98)	0.32
Lipid modules	Lipid modules	Lipid module4 (TG2,DG2)	-0.03 (0.93)	0.02 (0.97)	0.6	-0.03 (0.93)	-0.04 (0.99)	0.16 (0.91)	0.27
Metabolites	CEs	CE(18:2)	0.14 (0.87)	-0.07 (0.95)	0.023	0.14 (0.87)	-0.01 (0.96)	-0.21 (0.91)	0.023
Metabolites	PEs	PE(P-44:12)/PE(O-44:13)	0.20 (0.97)	-0.09 (0.93)	0.004	0.20 (0.97)	-0.10 (0.93)	-0.06 (0.95)	0.014
Metabolites	AA and metabolites	Glutamic acid	0.00 (0.84)	0.00 (0.76)	>0.9	0.00 (0.84)	-0.03 (0.76)	0.09 (0.77)	0.5
Metabolites	Other metabolites	CAR(4:0)	-0.08 (0.88)	0.04 (0.94)	0.2	-0.08 (0.88)	0.05 (0.97)	0.01 (0.85)	0.44
Metabolites	CEs	CE(16:0)	0.05 (0.82)	-0.02 (0.93)	0.4	0.05 (0.82)	0.02 (0.94)	-0.14 (0.90)	0.29
Metabolites	BCAAs and metabolites	Isoleucine	-0.03 (0.96)	0.01 (0.98)	0.6	-0.03 (0.96)	-0.03 (1.02)	0.14 (0.88)	0.37
Metabolites	PCs/LPCs	PC(P-36:2)/PC(O-36:3)	0.09 (0.79)	-0.04 (0.89)	0.13	0.09 (0.79)	0.01 (0.88)	-0.17 (0.91)	0.11
Metabolites	PCs/LPCs	PC(P-36:1)/PC(O-36:2)	0.08 (0.78)	-0.04 (0.92)	0.2	0.08 (0.78)	-0.02 (0.91)	-0.09 (0.94)	0.34
Metabolites	BCAAs and metabolites	Valine	-0.06 (0.92)	0.03 (0.96)	0.4	-0.06 (0.92)	0.00 (1.00)	0.09 (0.87)	0.54
Metabolites	CEs	CE(18:1)	0.08 (0.89)	-0.04 (0.93)	0.2	0.08 (0.89)	0.02 (0.93)	-0.19 (0.95)	0.12
Metabolites	DGs	DG(34:2)	-0.07 (0.84)	0.03 (0.88)	0.3	-0.07 (0.84)	-0.03 (0.91)	0.20 (0.78)	0.074
Metabolites	PEs	PE(P-38:2)/PE(O-38:3)	0.07 (0.85)	-0.03 (0.94)	0.2	0.07 (0.85)	0.03 (0.92)	-0.20 (0.98)	0.091
Metabolites	TGs	TG(58:6)	-0.14 (0.94)	0.06 (0.98)	0.043	-0.14 (0.94)	0.02 (0.96)	0.20 (1.04)	0.051
Metabolites	TGs	TG(50:1)	0.03 (0.94)	-0.01 (0.97)	0.7	0.03 (0.94)	-0.07 (0.95)	0.16 (1.03)	0.17
Metabolites	BCAAs and metabolites	Leucine	-0.02 (0.90)	0.01 (0.99)	0.7	-0.02 (0.90)	-0.03 (1.02)	0.12 (0.88)	0.5
Metabolites	DGs	DG(34:1)	-0.04 (0.86)	0.02 (0.87)	0.5	-0.04 (0.86)	-0.04 (0.88)	0.18 (0.81)	0.11
Metabolites	DGs	DG(36:1)	-0.01 (0.91)	0.00 (0.93)	>0.9	-0.01 (0.91)	-0.06 (0.94)	0.17 (0.90)	0.18
Metabolites	DGs	DG(38:5)	-0.18 (0.90)	0.09 (1.00)	0.006	-0.18 (0.90)	0.05 (1.00)	0.19 (0.99)	0.014
Metabolites	TGs	TG(52:2)	-0.01 (0.94)	0.01 (0.96)	0.8	-0.01 (0.94)	-0.06 (0.97)	0.19 (0.94)	0.13
Metabolites	PCs/LPCs	PC(P-34:2)/PC(O-34:3)	0.15 (0.82)	-0.07 (0.89)	0.013	0.15 (0.82)	-0.02 (0.89)	-0.21 (0.88)	0.013
Metabolites	Other metabolites	Dimethylguanidino Valerate (DMGV)	-0.11 (0.85)	0.05 (0.94)	0.081	-0.11 (0.85)	0.05 (0.96)	0.06 (0.90)	0.24
Metabolites	AA and metabolites	Alanine	0.00 (1.09)	0.00 (0.92)	>0.9	0.00 (1.09)	-0.05 (0.92)	0.14 (0.93)	0.34
Metabolites	PCs/LPCs	PC(P-34:1)/PC(O-34:2)	0.13 (0.82)	-0.06 (0.87)	0.032	0.13 (0.82)	-0.01 (0.85)	-0.20 (0.91)	0.026
Metabolites	AA and metabolites	Glycine	0.07 (0.97)	-0.03 (0.97)	0.3	0.07 (0.97)	0.00 (0.95)	-0.12 (1.01)	0.4
Metabolites	PCs/LPCs	PC(P-34:0)/PC(O-34:1)_B	0.11 (0.79)	-0.05 (0.82)	0.055	0.11 (0.79)	0.00 (0.82)	-0.19 (0.83)	0.032
Metabolites	DGs	DG(36:2)	-0.08 (0.95)	0.04 (0.94)	0.2	-0.08 (0.95)	-0.02 (0.95)	0.20 (0.89)	0.088
Metabolites	Microbially catabolized metabolites	Trimethylamine N-oxide	-0.10 (1.04)	0.05 (0.89)	0.2	-0.10 (1.04)	0.10 (0.84)	-0.10 (1.00)	0.087
Metabolites	TGs	TG(50:2)	-0.03 (0.95)	0.01 (0.97)	0.7	-0.03 (0.95)	-0.06 (0.95)	0.22 (1.01)	0.074
Metabolites	TGs	TG(52:1)	0.04 (0.92)	-0.02 (0.99)	0.5	0.04 (0.92)	-0.07 (0.97)	0.13 (1.03)	0.23
Metabolites	DGs	DG(32:0)	0.03 (0.89)	-0.01 (0.94)	0.6	0.03 (0.89)	-0.06 (0.93)	0.11 (0.96)	0.34
Metabolites	TGs	TG(51:1)	0.06 (0.95)	-0.03 (0.97)	0.4	0.06 (0.95)	-0.05 (1.00)	0.04 (0.89)	0.54
Metabolites	PEs	PE(40:6)	-0.14 (0.99)	0.06 (0.93)	0.043	-0.14 (0.99)	0.02 (0.94)	0.20 (0.88)	0.041
Metabolites	TGs	TG(56:3)	-0.06 (0.94)	0.03 (0.96)	0.4	-0.06 (0.94)	-0.01 (0.97)	0.12 (0.92)	0.41
Metabolites	DGs	DG(32:1)	-0.04 (0.95)	0.02 (0.92)	0.5	-0.04 (0.95)	-0.04 (0.92)	0.18 (0.92)	0.17
Metabolites	PEs	PE(38:2)	0.09 (0.75)	-0.04 (0.86)	0.091	0.09 (0.75)	0.02 (0.86)	-0.21 (0.85)	0.032
Metabolites	Other metabolites	CAR(5:0)	0.02 (0.93)	-0.01 (0.95)	0.8	0.02 (0.93)	0.00 (0.94)	-0.04 (0.98)	0.92
Metabolites	TGs	TG(52:3)	-0.07 (0.98)	0.03 (0.95)	0.3	-0.07 (0.98)	-0.03 (0.97)	0.21 (0.87)	0.084
Metabolites	TGs	TG(55:2)	0.04 (0.90)	-0.02 (0.96)	0.6	0.04 (0.90)	-0.06 (0.97)	0.09 (0.94)	0.4
Metabolites	TGs	TG(49:1)	0.04 (0.98)	-0.02 (0.95)	0.6	0.04 (0.98)	-0.03 (0.96)	0.02 (0.90)	0.77
Metabolites	TGs	TG(54:2)	0.00 (0.93)	0.00 (0.96)	>0.9	0.00 (0.93)	-0.05 (0.95)	0.13 (0.97)	0.38
Metabolites	DGs	DG(38:4)	-0.15 (0.94)	0.07 (0.96)	0.028	-0.15 (0.94)	0.03 (0.97)	0.17 (0.92)	0.048
Metabolites	TGs	TG(50:0)	0.05 (0.92)	-0.02 (0.99)	0.5	0.05 (0.92)	-0.07 (0.97)	0.11 (1.02)	0.28
Metabolites	TGs	TG(48:0)	0.04 (0.92)	-0.02 (0.98)	0.5	0.04 (0.92)	-0.06 (0.96)	0.10 (1.03)	0.37
Metabolites	DGs	DG(34:0)	0.05 (0.89)	-0.02 (0.92)	0.5	0.05 (0.89)	-0.06 (0.91)	0.09 (0.94)	0.33
Metabolites	TGs	TG(56:2)	-0.01 (0.92)	0.00 (0.98)	0.9	-0.01 (0.92)	-0.03 (0.98)	0.10 (0.96)	0.6
Metabolites	DGs	DG(30:0)	0.02 (0.92)	-0.01 (0.92)	0.8	0.02 (0.92)	-0.05 (0.92)	0.11 (0.91)	0.4
Metabolites	DGs	DG(36:3)	-0.08 (0.99)	0.04 (0.94)	0.2	-0.08 (0.99)	-0.01 (0.97)	0.16 (0.84)	0.19
Metabolites	TGs	TG(53:2)	0.01 (0.93)	0.00 (0.96)	>0.9	0.01 (0.93)	-0.01 (0.99)	0.02 (0.87)	0.96
Metabolites	DGs	DG(34:3)	-0.10 (0.90)	0.05 (0.91)	0.12	-0.10 (0.90)	-0.02 (0.91)	0.24 (0.88)	0.027
Metabolites	TGs	TG(48:1)	0.03 (0.96)	-0.01 (0.97)	0.6	0.03 (0.96)	-0.07 (0.94)	0.14 (1.02)	0.23
Metabolites	TGs	TG(52:0)	0.04 (0.92)	-0.02 (0.98)	0.5	0.04 (0.92)	-0.07 (0.98)	0.11 (0.99)	0.32
Metabolites	AA and metabolites	Ureidopropionic acid	-0.08 (1.07)	0.04 (0.91)	0.2	-0.08 (1.07)	-0.05 (0.90)	0.28 (0.91)	0.014
Metabolites	CEs	CE(20:4)	-0.04 (0.88)	0.02 (0.94)	0.5	-0.04 (0.88)	0.09 (0.93)	-0.18 (0.93)	0.07
Metabolites	TGs	TG(51:0)	0.08 (0.92)	-0.04 (0.99)	0.2	0.08 (0.92)	-0.07 (1.01)	0.04 (0.94)	0.33
Metabolites	TGs	TG(49:0)	0.06 (0.94)	-0.03 (0.96)	0.4	0.06 (0.94)	-0.03 (0.99)	-0.01 (0.87)	0.7
Metabolites	TGs	TG(54:1)	0.03 (0.92)	-0.01 (0.98)	0.7	0.03 (0.92)	-0.06 (0.97)	0.12 (1.00)	0.33
Metabolites	CEs	CE(22:4)	-0.29 (0.81)	0.14 (0.98)	<0.001	-0.29 (0.81)	0.18 (0.96)	0.01 (1.01)	<0.001
Metabolites	PCs/LPCs	PC(36:4)_A	0.19 (0.93)	-0.09 (0.93)	0.004	0.19 (0.93)	-0.09 (0.90)	-0.08 (0.99)	0.015
Metabolites	PCs/LPCs	LPC(18:2)	0.06 (0.99)	-0.03 (0.94)	0.4	0.06 (0.99)	-0.01 (0.93)	-0.07 (0.98)	0.61
Metabolites	PCs/LPCs	PC(P-38:5)/PC(O-38:6)	-0.06 (0.87)	0.03 (0.86)	0.4	-0.06 (0.87)	0.03 (0.88)	0.01 (0.82)	0.65
Metabolites	Microbially catabolized metabolites	Phenylacetylglutamine	-0.15 (0.95)	0.07 (0.88)	0.026	-0.15 (0.95)	0.12 (0.86)	-0.08 (0.92)	0.016
Metabolites	Other metabolites	Xanthopterin	-0.27 (0.84)	0.13 (0.73)	<0.001	-0.27 (0.84)	0.09 (0.76)	0.22 (0.64)	<0.001
Metabolites	AA and metabolites	4-Aminohippuric acid	-0.18 (0.86)	0.08 (0.90)	0.005	-0.18 (0.86)	0.06 (0.93)	0.14 (0.81)	0.016
Metabolites	PEs	PE(P-36:0)/PE(O-36:1)	0.18 (0.92)	-0.09 (0.88)	0.004	0.18 (0.92)	-0.02 (0.86)	-0.27 (0.92)	0.002
Metabolites	Other metabolites	Dipeptide Prolyl-glycine (Pro-Gly)	0.01 (0.89)	-0.01 (0.94)	0.8	0.01 (0.89)	0.03 (0.95)	-0.10 (0.94)	0.59
Metabolites	Other metabolites	2-Methylguanosine	-0.35 (0.83)	0.16 (0.92)	<0.001	-0.35 (0.83)	0.20 (0.87)	0.06 (1.05)	<0.001
Metabolites	AA and metabolites	Homoarginine	0.16 (0.98)	-0.08 (0.91)	0.016	0.16 (0.98)	-0.10 (0.95)	0.00 (0.79)	0.034
Metabolites	AA and metabolites	Cystine	0.09 (0.89)	-0.04 (0.87)	0.2	0.09 (0.89)	0.02 (0.87)	-0.21 (0.84)	0.052
Metabolites	Other metabolites	N4-Acetylcytidine	-0.14 (0.96)	0.07 (0.90)	0.034	-0.14 (0.96)	0.02 (0.90)	0.20 (0.87)	0.031
Metabolites	Other metabolites	Sphinganine	-0.12 (0.81)	0.06 (0.74)	0.031	-0.12 (0.81)	-0.01 (0.71)	0.23 (0.78)	0.005
Metabolites	Microbially catabolized metabolites	Imidazolepropionic acid	-0.13 (0.95)	0.06 (0.98)	0.063	-0.13 (0.95)	0.01 (0.98)	0.20 (1.00)	0.059
Metabolites	AA and metabolites	4-Acetamidobutanoic acid	-0.14 (1.02)	0.07 (0.81)	0.036	-0.14 (1.02)	0.11 (0.82)	-0.06 (0.78)	0.027
Metabolites	BCAAs and metabolites	N-Acetylleucine	-0.04 (0.70)	0.02 (0.82)	0.4	-0.04 (0.70)	0.00 (0.83)	0.08 (0.79)	0.56
Metabolites	AA and metabolites	Aspartic acid	-0.02 (0.72)	0.01 (0.65)	0.8	-0.02 (0.72)	-0.05 (0.61)	0.16 (0.73)	0.056
Metabolites	Other metabolites	Glycocholic acid	-0.12 (1.02)	0.06 (0.93)	0.089	-0.12 (1.02)	-0.02 (0.93)	0.26 (0.89)	0.018
Metabolites	AA and metabolites	Homocitrulline	-0.14 (0.96)	0.07 (0.91)	0.033	-0.14 (0.96)	0.14 (0.88)	-0.14 (0.96)	0.007
Note: All diabetes-associated omics features were standardized into Z-scores. For genera, the central log ratio transformed values were used; for proteins and metabolites, the inverse normal transformed values were used. p values were derived from t.test or anova while adjusting for age,race/ethenicity, household annual income, study sites, education level,drinking status, smoking status, fasting…
