# Supplementary material for: Metabolic and inflammatory perturbation of diabetes associated gut dysbiosis in people living with and without HIV infection
Source: Genome Med. 2024 Apr 20;16:59. doi: 10.1186/s13073-024-01336-1 (PMC11032597; doi:10.1186/s13073-024-01336-1)
Supplement: Supplementary file 11 — Additional file 11: Table S9. HIV infection-associated gut bacteria, proteins and metabolites and prevalent diabetes in WIHS women. [file 13073_2024_1336_MOESM11_ESM.xlsx]

## Sheet: Sheet1
Table S9. HIV infection-associated gut bacteria, proteins and metabolites and prevalent diabetes in WIHS women
			Associations of omics with HIV positive serostatus				Associations of omics with diabetes
Metabolites category	Metabolites	Protein annotation	Beta	Se	p value	FDR-q	Beta	Se	z value	p value
genus	g.Lachnoclostridium		0.433044	0.103833	3.70796e-05	0.0036338	0.284577	0.113877	2.49899	0.0124547
genus	g.Sellimonas		0.393785	0.103692	0.000168119	0.00529881	-0.0250886	0.114691	-0.218749	0.826846
genus	g.Blautia		0.374146	0.105106	0.000414688	0.00769849	-0.0304896	0.111798	-0.27272	0.785068
genus	g.Flavonifractor		0.368594	0.10457	0.000471336	0.00769849	-0.0133778	0.112698	-0.118706	0.905509
genus	g.Erysipelatoclostridium		0.347212	0.104434	0.000964525	0.0135033	-0.0261276	0.114229	-0.228729	0.819079
genus	g.Pyramidobacter		0.342045	0.104217	0.00111857	0.0137025	0.183267	0.109795	1.66918	0.0950815
genus	g.Rothia		0.28746	0.105342	0.00662902	0.0641916	0.112534	0.115163	0.977174	0.328483
genus	g.Catenibacterium		-0.281637	0.103929	0.00701196	0.0641916	-0.110875	0.116571	-0.95114	0.341533
genus	g.Sharpea		-0.283481	0.104965	0.00720518	0.0641916	-0.111591	0.112932	-0.98813	0.323089
genus	g.Barnesiella		-0.39008	0.104509	0.000216278	0.00529881	-0.0528584	0.114505	-0.461627	0.644349
genus	g.Faecalibacterium		-0.403504	0.103524	0.000113374	0.00529881	-0.357975	0.115827	-3.09059	0.00199761
metabolites	2-Methylguanosine		0.592052	0.0980597	3.49244e-09	1.32014e-06	0.387421	0.129539	2.99077	0.00278278
metabolites	CE(22:4)		0.455536	0.0994728	6.18245e-06	0.000584241	-0.259489	0.121158	-2.14174	0.0322142
metabolites	Xanthopterin		0.446593	0.0831104	1.29483e-07	2.44723e-05	0.481021	0.146959	3.27316	0.00106352
metabolites	Pantothenic acid		0.396101	0.0975297	5.84183e-05	0.00417037	0.203471	0.123175	1.65188	0.0985596
metabolites	1-Methylguanosine		0.376203	0.0933302	6.61963e-05	0.00417037	0.195469	0.127547	1.53253	0.125392
metabolites	Pseudouridine		0.350717	0.0902723	0.000119143	0.00643373	0.233669	0.132641	1.76166	0.0781261
metabolites	Acisoga		0.343478	0.0923703	0.000228152	0.0107802	0.259097	0.13021	1.98984	0.0466083
metabolites	CAR(4:0(OH))		0.312673	0.101967	0.00230914	0.0671427	0.807443	0.135127	5.97544	2.29476e-09
metabolites	CE(22:5)		0.304415	0.100202	0.00253311	0.0683941	-0.414361	0.122432	-3.38441	0.000713308
metabolites	CAR(18:1(OH))		0.302301	0.101478	0.00306303	0.072364	0.225549	0.119716	1.88404	0.0595596
metabolites	4-Aminohippuric acid		0.290636	0.0967252	0.00282027	0.0710707	0.427886	0.128879	3.32007	0.00089994
metabolites	Uric acid		0.286844	0.102221	0.00525223	0.0863193	0.0283553	0.114544	0.24755	0.804483
metabolites	DG(38:5)		0.286152	0.104367	0.00637701	0.0927118	0.386369	0.118351	3.26461	0.00109615
metabolites	4-Pyridoxic acid		0.283402	0.0980822	0.00406323	0.076795	0.23501	0.12174	1.93043	0.0535531
metabolites	Retinol		0.281879	0.100306	0.00518743	0.0863193	0.269764	0.118599	2.27459	0.0229303
metabolites	Dimethylglycine		0.280713	0.0970259	0.00401605	0.076795	0.258192	0.124041	2.0815	0.0373881
metabolites	1-Methyladenosine		0.277075	0.0980894	0.00496212	0.0863193	0.243351	0.122133	1.99251	0.0463157
metabolites	N1,N12-Diacetylspermine		0.27424	0.10251	0.00776471	0.0979073	-0.0634761	0.114865	-0.552613	0.580529
metabolites	TG(58:9)		0.273434	0.0984676	0.00573863	0.0903835	0.241541	0.122958	1.96441	0.0494825
metabolites	CAR(16:0)		0.269166	0.0995203	0.00712146	0.0979073	-0.000252691	0.120645	-0.00209449	0.998329
metabolites	N4-Acetylcytidine		0.267087	0.0998452	0.00777042	0.0979073	0.333821	0.121796	2.74082	0.00612867
metabolites	Cotinine		-0.193731	0.0701142	0.00598258	0.0904566	-0.317076	0.172681	-1.83619	0.066329
metabolites	PC(P-34:2)/PC(O-34:3)		-0.271373	0.0938905	0.00405208	0.076795	-0.662722	0.140217	-4.7264	2.2854e-06
metabolites	Proline		-0.275359	0.102781	0.0076779	0.0979073	0.202252	0.115947	1.74435	0.0810987
metabolites	Homoarginine		-0.293211	0.10097	0.00388333	0.076795	-0.319186	0.119491	-2.67121	0.00755777
metabolites	PC(34:2)		-0.308579	0.0882226	0.000520321	0.0218535	-0.312792	0.139132	-2.24817	0.0245655
metabolites	PE(P-44:12)/PE(O-44:13)		-0.314418	0.102109	0.00221413	0.0671427	-0.556248	0.124409	-4.47113	7.78083e-06
metabolites	PE(P-36:0)/PE(O-36:1)		-0.316276	0.0969574	0.00119835	0.0411798	-0.403713	0.125872	-3.20733	0.00133971
metabolites	PC(36:4)_A		-0.331026	0.100563	0.00108159	0.0408841	-0.56573	0.127518	-4.43646	9.1452e-06
metabolites	Threonine		-0.472764	0.101825	4.6261e-06	0.000582889	-0.508652	0.124208	-4.09515	4.21889e-05
proteins	CD8A	T-cell surface glycoprotein CD8 alpha chain	0.744954	0.098005	2.00009e-13	7.40034e-12	0.0847056	0.119544	0.708572	0.47859
proteins	CXCL9	C-X-C motif chemokine 9	0.728321	0.0912438	1.44452e-14	1.06895e-12	-0.241304	0.133673	-1.80518	0.0710458
proteins	CXCL10	C-X-C motif chemokine 10	0.656547	0.0994568	1.25741e-10	3.10162e-09	-0.293368	0.120161	-2.44146	0.0146281
proteins	CD6	T cell surface glycoprotein CD6 isoform	0.503195	0.101617	1.07411e-06	1.58969e-05	-0.292931	0.119427	-2.4528	0.0141749
proteins	CCL25	C-C motif chemokine 25	0.497714	0.0970289	4.48073e-07	8.28935e-06	0.174842	0.123351	1.41744	0.156355
proteins	SLAMF1	Signaling lymphocytic activation molecule	0.445699	0.100858	1.26913e-05	0.000156526	0.249356	0.119258	2.09088	0.0365386
proteins	TNF	Tumor necrosis factor	0.371959	0.0997602	0.000219537	0.00232082	0.0903868	0.11845	0.76308	0.445416
proteins	CD244	Natural killer cell receptor 2B4	0.355227	0.102628	0.000593775	0.00549242	0.0335113	0.115407	0.290375	0.77153
proteins	TNFRSF9	Tumor necrosis factor receptor superfamily member 9	0.315128	0.0987412	0.00152403	0.0125309	0.118861	0.119738	0.992673	0.320869
proteins	IL-12B	Interleukin-12 subunit beta	0.262413	0.0998717	0.00892246	0.0471616	0.118955	0.118087	1.00736	0.313764
proteins	IL-15RA	Interleukin-15 receptor subunit alpha	0.259028	0.0983407	0.00875674	0.0471616	0.24015	0.121941	1.9694	0.0489068
proteins	CXCL11	C-X-C motif chemokine 11	0.25395	0.101689	0.012903	0.0557594	-0.135992	0.115786	-1.17452	0.240188
proteins	IL18	Interleukin-18 (IL-18)	0.25213	0.101694	0.0135631	0.0557594	0.208537	0.117307	1.77771	0.0754517
proteins	MCP-1	Monocyte chemotactic protein 1	0.235219	0.0917933	0.0107473	0.0497061	0.175417	0.130701	1.34212	0.179556
proteins	ADA	Adenosine Deaminase	0.225463	0.101474	0.0268338	0.0992852	-0.0279918	0.116134	-0.24103	0.809532
proteins	OSM	Oncostatin-M (OSM)	-0.244542	0.0999956	0.0148818	0.0579607	0.401035	0.122744	3.26723	0.00108604
proteins	EN-RAGE	Protein S100-A12	-0.270989	0.0991505	0.00654409	0.0440238	0.2633	0.121153	2.17329	0.0297584
proteins	LAP TGF-beta-1	Latency-associated peptide transforming growth factor beta-1	-0.271356	0.104255	0.00958018	0.0472622	0.00560496	0.114586	0.0489149	0.960987
proteins	DNER	Delta and Notch-like epidermal growth factor-related receptor	-0.280058	0.104771	0.00781516	0.0471616	-0.134954	0.113912	-1.18472	0.236127
proteins	TGF-alpha	Transforming growth factor alpha	-0.300603	0.104206	0.00412347	0.0305137	0.214125	0.115245	1.858	0.0631686
Notes: HIV infection-associated gut bacteria, proteins and metabolites and prevalent diabetes in WIHS women (N = 426). Data werea associations and 95% confidence intervals of selected gut bacteria genera , proteins , and metabolites with HIV infection (i.e., positive serostatus) and prevalent diabetes. Associations were derived via multivariable logistic regression models adjusting for age at vis…
